# Supplementary material for: RNA-Seq analysis of the pyloric caecum, liver, and muscle reveals molecular mechanisms regulating fillet color in rainbow trout
Source: BMC Genomics. 2023 Sep 28;24:579. doi: 10.1186/s12864-023-09688-5 (PMC10537910; doi:10.1186/s12864-023-09688-5)
Supplement: Supplementary file 1 — Additional file 1: Table S1: Differentially expressed genes (DEGs) in the pyloric caecum, liver, and muscle, and groups of DEGs [file 12864_2023_9688_MOESM1_ESM.xlsx]

## Sheet: Pyloric_DEGs
id	Chromosome	Region	Max.group.mean	Log..fold.change	Fold.change	P.value	FDR.p.value	Bonferroni	gene.name					WHITE VERSUS RED FILLET
LOC110491581	NC_048580.1	20597779..20623065	0.93096	7.01309	129.167	5.12399e-42	2.22453e-37	2.22453e-37	circularly permutated Ras protein 1
xdh	NC_048583.1	60888364..60937197	2.03976	3.70911	13.0784	3.13297e-20	3.40037e-16	1.36015e-15	xanthine dehydrogenase
LOC118937611	NC_048576.1	101572952..101579641	5.33894	5.16578	35.8968	4.46942e-15	3.88071e-11	1.94036e-10	NACHT, LRR and PYD domains-containing protein 12-like
LOC118937847	NC_048576.1	complement(101253586..101258211)	3.02075	3.80986	14.0244	3.85111e-13	2.0899e-09	1.67192e-08	NACHT, LRR and PYD domains-containing protein 12-like
aadacl4	NC_048571.1	54183222..54190652	0.798535	4.25303	19.0673	2.26275e-11	7.55655e-08	9.82351e-07	arylacetamide deacetylase-like 4
pcolce2b	NC_048575.1	complement(21117874..21130446)	1.2105	4.55296	23.4734	4.56083e-11	1.41431e-07	1.98004e-06	procollagen C-endopeptidase enhancer 2b
LOC110489796	NC_048579.1	complement(21853700..21864113)	0.355732	4.62863	24.7375	8.50796e-11	2.41602e-07	3.69365e-06	uncharacterized LOC110489796
LOC110535184	NC_048566.1	complement(8693136..8752164)	1.62422	2.86214	7.27095	1.30669e-10	3.15159e-07	5.67287e-06	rap guanine nucleotide exchange factor 5
LOC110498583	NC_048583.1	complement(55104319..55106565)	1.51831	6.43616	86.592	1.74672e-10	3.78478e-07	7.58321e-06	antimicrobial peptide NK-lysin-like
LOC110535110	NC_048575.1	73155366..73254792	0.123917	2.7355	6.65988	1.18363e-09	2.14108e-06	5.1386e-05	collagen alpha-1(XXVII) chain B
LOC110530390	NC_048565.1	complement(80975992..80991714)	0.147993	4.95919	31.1076	4.50648e-09	6.9873e-06	0.000195644	monocarboxylate transporter 12-B-like
aqp10a	NC_048566.1	complement(15992668..16004703)	20.3411	2.37456	5.18576	4.90401e-09	7.34148e-06	0.000212903	aquaporin 10a
LOC110521710	NC_050570.1	complement(31410471..31453380)	0.0474457	3.15644	8.91625	6.00521e-09	8.69035e-06	0.00026071	zinc finger protein 644
LOC110534368	NC_048574.1	58362581..58381861	4.55847	2.73177	6.64272	2.41173e-08	3.0795e-05	0.00104703	butyrophilin subfamily 3 member A1
LOC110521842	NC_050570.1	42656156..42664378	0.249876	3.1551	8.90801	3.67401e-08	4.43065e-05	0.00159503	nuclear receptor subfamily 2 group F member 6
LOC110524342	NW_023493744.1	7942..10636	1.39486	4.73043	26.5461	4.61859e-08	5.41923e-05	0.00200511	piggyBac transposable element-derived protein 4-like
fbp2	NC_048570.1	complement(618590..652282)	0.0393073	5.04041	32.9089	5.07579e-08	5.79895e-05	0.0022036	fructose-1,6-bisphosphatase 2
LOC110493705	NC_048581.1	31214930..31245583	0.0923022	3.1107	8.63799	1.24753e-07	0.000132098	0.00541603	voltage-dependent calcium channel gamma-4 subunit
LOC118948158	NW_023493691.1	363207..372271	0.530263	2.74321	6.69558	1.35254e-07	0.000139808	0.00587193	gastrula zinc finger protein XlCGF17.1-like
LOC118966694	NC_048574.1	5853394..5862037	1.27575	4.209	18.4942	1.38933e-07	0.000140271	0.00603164	uncharacterized LOC118966694
syt12	NC_048566.1	complement(49114742..49155261)	0.828593	1.5489	2.92594	1.62884e-07	0.000157437	0.00707144	synaptotagmin XII
LOC110529499	NC_048572.1	complement(16685761..16720691)	0.0365141	4.04812	16.5427	2.01589e-07	0.000186208	0.0087518	gamma-aminobutyric acid receptor subunit rho-2-like
LOC118944531	NC_048590.1	943643..1050118	0.037016	4.26242	19.1918	2.85737e-07	0.000253163	0.012405	synaptic vesicle glycoprotein 2B-like
LOC110528885	NC_048571.1	16446388..16452050	19.8335	2.85867	7.25345	3.55762e-07	0.000297021	0.0154451	uncharacterized LOC110528885
LOC110522021	NC_048568.1	complement(8112317..8122316)	0.716362	3.25432	9.5422	4.31348e-07	0.000349708	0.0187265	protein RD3
LOC110494581	NC_048581.1	complement(75273355..75371393)	0.165762	1.79817	3.47779	5.45441e-07	0.0004162	0.0236798	semaphorin-3F
LOC110535809	NC_048575.1	48705729..48788144	0.155274	3.5971	12.1014	5.89376e-07	0.000433681	0.0255872	GDNF family receptor alpha-2
LOC110493706	NC_048581.1	31256900..31277824	0.0490418	5.64476	50.0312	7.87355e-07	0.000551327	0.0341822	voltage-dependent calcium channel gamma-1 subunit
LOC110530179	NC_048572.1	complement(55872953..55896342)	0.288506	1.72241	3.29987	8.30716e-07	0.000572455	0.0360647	phospholipid phosphatase-related protein type 4
LOC118944551	NC_048590.1	8560607..8564393	9.79634	2.11386	4.32847	1.08368e-06	0.000712833	0.047047	uncharacterized LOC118944551
slc27a6	NC_048569.1	8250159..8289257	0.153598	2.35084	5.10123	1.14473e-06	0.000730843	0.0496973	solute carrier family 27 member 6
LOC110499564	NC_048584.1	43137388..43148369	6.05875	1.76402	3.39643	1.26232e-06	0.000782892	0.0548025	uncharacterized LOC110499564
LOC118937840	NC_048576.1	101717789..101737160	0.146363	3.68178	12.8329	1.38691e-06	0.000824811	0.0602112	NLR family CARD domain-containing protein 3-like
LOC110490229	NC_048579.1	complement(49486316..49488678)	334.363	1.74417	3.35002	1.37667e-06	0.000824811	0.0597666	galactose-specific lectin nattectin
LOC110521165	NC_050570.1	3784498..3796399	3.19053	1.56788	2.96468	1.66479e-06	0.000950989	0.0722752	tripartite motif-containing protein 16
LOC118944776	NC_048567.1	complement(2461163..2521910)	0.127597	1.96269	3.89787	1.95704e-06	0.00107719	0.084963	rap guanine nucleotide exchange factor 5-like
LOC110518344	NC_048577.1	66393580..66404635	0.214792	4.07491	16.8528	2.14866e-06	0.00112718	0.0932819	uncharacterized LOC110518344
LOC110530513	NC_048572.1	complement(73199143..73216938)	0.615745	1.78564	3.44771	2.71437e-06	0.00140288	0.117842	alanine aminotransferase 2-like
si:dkeyp-13a3.10	NC_048572.1	complement(57515189..57532294)	3.81237	1.62286	3.07985	2.86574e-06	0.00144667	0.124413	uncharacterized si:dkeyp-13a3.10
LOC110537489	NC_048576.1	34414388..34545737	0.149617	1.39146	2.62344	2.93381e-06	0.00146008	0.127369	cytospin-B
LOC110519569	NC_048576.1	complement(101380799..101474105)	0.0636938	10.2949	1256.28	3.05391e-06	0.00147314	0.132582	stonustoxin subunit beta-like
LOC110508889	NC_048592.1	29410322..29661754	0.0376272	2.03562	4.09998	3.03045e-06	0.00147314	0.131564	calsyntenin-2
LOC110508667	NC_048592.1	18579463..18658560	0.0694891	1.8398	3.57959	4.1871e-06	0.00196029	0.181779	solute carrier family 12 member 7
LOC110497178	NC_048574.1	complement(71438459..71440406)	8.10084	4.06228	16.7059	4.59301e-06	0.00212129	0.199401	uncharacterized LOC110497178
LOC110490494	NC_048566.1	complement(14386733..14398249)	1.31648	1.97732	3.9376	5.14785e-06	0.00235251	0.223489	cytoplasmic dynein 1 light intermediate chain 1
LOC110498401	NC_048583.1	complement(60181600..60260595)	0.0290275	2.62056	6.14988	5.38591e-06	0.00243567	0.233824	gamma-2-syntrophin
LOC110523627	NC_048569.1	32734905..32736553	1.03833	2.95764	7.76852	5.60618e-06	0.00248354	0.243387	vasotocin-neurophysin VT 1
LOC118941480	NC_048583.1	complement(45158163..45162829)	0.443619	3.40322	10.5796	5.75242e-06	0.00252258	0.249735	uncharacterized LOC118941480
LOC110492801	NC_048580.1	5196694..5243823	1.6947	1.61964	3.07297	5.87356e-06	0.00253898	0.254995	calpain-1 catalytic subunit
LOC110505300	NC_048589.1	8200364..8213907	1.61077	1.33089	2.51559	6.03248e-06	0.00256759	0.261894	gamma-aminobutyric acid receptor subunit rho-1-like
LOC110514977	NC_048579.1	complement(74419928..74421766)	1.23024	3.05775	8.3267	6.18513e-06	0.002607	0.268521	protein FAM111A
LOC118964689	NC_048569.1	91987867..92000859	0.468533	2.26079	4.79254	6.46853e-06	0.00270024	0.280825	phospholipase A and acyltransferase 4-like
LOC118936793	NC_048574.1	complement(79291191..79330506)	1.96219	1.97895	3.94207	7.46689e-06	0.00304917	0.324167	sodium-dependent phosphate transport protein 2B-like
nradd	NC_048566.1	complement(6056965..6076569)	0.361985	1.52601	2.87989	7.51512e-06	0.00304917	0.326262	neurotrophin receptor associated death domain
LOC118966682	NC_048574.1	2166865..2169700	0.393184	4.70374	26.0596	8.00869e-06	0.00313233	0.347689	uncharacterized LOC118966682
LOC118942843	NC_048585.1	complement(5950870..5951611)	5.41059	4.39333	21.0148	8.26527e-06	0.00316522	0.358829	uncharacterized LOC118942843
LOC118966674	NC_048574.1	884064..886444	0.497564	5.1268	34.9399	8.55334e-06	0.003229	0.371335	GTPase IMAP family member 8-like
LOC110524086	NC_048569.1	complement(56105602..56136576)	0.182857	1.93626	3.82711	9.45591e-06	0.00344974	0.410519	calcium/calmodulin-dependent protein kinase type IV
LOC118943927	NC_048587.1	complement(59464171..59466881)	0.28894	5.10033	34.3046	1.15201e-05	0.00407265	0.500133	uncharacterized LOC118943927
LOC110529724	NC_048572.1	complement(27287115..27308032)	0.0828081	4.84872	28.8145	1.22149e-05	0.00420639	0.530296	uncharacterized LOC110529724
LOC118947082	NW_023493662.1	412293..421251	0.364757	3.40932	10.6245	1.24019e-05	0.00420639	0.538418	E3 ubiquitin/ISG15 ligase TRIM25-like
LOC118936305	NC_048565.1	73570975..73573371	1.89784	2.39303	5.25261	1.26015e-05	0.00421564	0.547083	interferon-induced protein with tetratricopeptide repeats 1-like
LOC110518665	NC_048583.1	complement(8142077..8171794)	10.26	4.06994	16.7948	1.28135e-05	0.00424644	0.556284	interferon-induced very large GTPase 1
LOC110500318	NC_048585.1	complement(35441230..35484862)	0.0210712	3.83771	14.2977	1.351e-05	0.00440996	0.586524	6-phosphofructo-2-kinase/fructose-2,6-bisphosphatase
LOC118947746	NW_023493679.1	complement(277633..335200)	0.0287271	3.54433	11.6667	1.34693e-05	0.00440996	0.584757	ras-associating and dilute domain-containing protein-like
LOC118938851	NC_048579.1	complement(73890918..73902131)	1.16413	1.67103	3.18442	1.47014e-05	0.00472776	0.638248	microsomal glutathione S-transferase 1-like
dhrs12	NC_048567.1	62543577..62547782	4.00568	1.84961	3.60403	1.78174e-05	0.00556492	0.773525	dehydrogenase/reductase (SDR family) member 12
LOC110534323	NC_048574.1	55414512..55436186	0.260356	2.79093	6.92077	1.82375e-05	0.00565544	0.791762	sodium/hydrogen exchanger 9B2
LOC110513990	NW_023493662.1	342250..378409	0.524004	1.63025	3.09567	1.92563e-05	0.00588728	0.835994	E3 ubiquitin/ISG15 ligase TRIM25
LOC110518174	NW_023493698.1	complement(99069..119240)	0.186864	3.34541	10.1641	2.01079e-05	0.00610464	0.872963	NLR family CARD domain-containing protein 3-like
LOC110486590	NC_048577.1	complement(46827752..46914958)	0.0145124	2.66013	6.3209	2.35057e-05	0.00694201	1	glutamate receptor ionotropic, NMDA 2C-like
LOC118964492	NC_048565.1	complement(34296687..34302605)	0.119479	3.69672	12.9666	2.70135e-05	0.00782674	1	uncharacterized LOC118964492
LOC110496404	NC_048582.1	48073893..48109017	0.0724418	2.86344	7.27748	3.18692e-05	0.00898423	1	cAMP-dependent protein kinase inhibitor alpha-like
zgc:172323	NC_048567.1	complement(33828223..33835034)	0.126263	3.89303	14.8566	3.7553e-05	0.0103298	1	Filament_head and Filament domain-containing protein
LOC110503685	NC_048588.1	9638010..9652587	2.10959	3.07531	8.42871	3.7594e-05	0.0103298	1	TRPM8 channel-associated factor homolog
LOC110526912	NC_048565.1	64773915..64783737	50.0502	1.55987	2.94827	3.94696e-05	0.0107096	1	cysteine sulfinic acid decarboxylase
LOC110516197	NC_048590.1	3122338..3320351	0.0768899	1.41305	2.66299	4.07426e-05	0.0109863	1	multidrug resistance-associated protein 9
LOC110485228	NC_048577.1	complement(54813122..54831352)	0.695935	1.30346	2.4682	4.15646e-05	0.0111388	1	sodium/myo-inositol cotransporter 2
LOC110534195	NC_048574.1	complement(49733006..49734656)	6.89048	1.60653	3.04518	4.19366e-05	0.0111695	1	uncharacterized LOC110534195
LOC110524068	NC_048569.1	complement(55051724..55071938)	0.714208	2.24982	4.75622	4.3889e-05	0.0116183	1	fatty-acid amide hydrolase 1
LOC118939587	NC_048580.1	72706333..72707004	5.99285	9.28051	621.886	4.65439e-05	0.0121499	1	uncharacterized LOC118939587
LOC110533276	NC_048574.1	complement(5740482..5755444)	18.5262	4.05279	16.5963	4.81759e-05	0.012303	1	uncharacterized LOC110533276
LOC110516219	NC_048565.1	24752397..24784523	1.19435	1.24262	2.36628	5.22395e-05	0.0131856	1	protein spire homolog 2
tpte	NC_048593.1	45633438..45661226	0.96467	1.41424	2.66519	5.62881e-05	0.0139639	1	transmembrane phosphatase with tensin homology
LOC118943895	NC_048587.1	50265894..50267563	0.534962	3.51064	11.3975	5.69912e-05	0.014058	1	uncharacterized LOC118943895
LOC110534090	NC_048566.1	14027966..14043643	0.502414	1.58597	3.00209	5.90534e-05	0.0144031	1	phosphoinositide 3-kinase regulatory subunit 4
LOC110493702	NC_048581.1	complement(30934170..30937569)	20.6712	1.42017	2.67618	6.29975e-05	0.0151943	1	beta-2-glycoprotein 1
LOC118942842	NC_048585.1	5979351..5986641	17.2413	1.5465	2.92107	6.41821e-05	0.0153945	1	microsomal glutathione S-transferase 1-like
LOC110499745	NC_048579.1	71478469..71488470	0.776736	1.47615	2.78206	6.79145e-05	0.0159375	1	pseudouridylate synthase 7 homolog-like protein
b3galt1b	NC_048586.1	complement(15684423..15825221)	0.0120681	2.23977	4.72323	7.01931e-05	0.0163837	1	UDP-Gal:betaGlcNAc beta 1,3-galactosyltransferase, polypeptide 1b
LOC110531484	NC_048573.1	complement(12595885..12635228)	0.0811049	1.80885	3.50362	7.45903e-05	0.0173021	1	tudor domain-containing protein 7B
otomp	NC_048582.1	19206164..19211574	0.805017	2.07103	4.20186	8.95097e-05	0.0195275	1	otolith matrix protein
LOC110489028	NC_048578.1	24602072..24608023	1.378	2.13423	4.39001	9.25499e-05	0.020011	1	uncharacterized LOC110489028
LOC110504108	NC_048588.1	complement(27183189..27229854)	0.0641009	3.7595	13.5433	9.41466e-05	0.0201344	1	long-chain-fatty-acid--CoA ligase 3
LOC110520964	NC_048568.1	complement(7125131..7133293)	0.175621	3.80959	14.0217	9.75766e-05	0.020564	1	uncharacterized LOC110520964
LOC110520790	NC_048567.1	8170634..8176258	0.297521	2.25734	4.7811	0.000115249	0.0238258	1	sugar transporter SWEET1
rdh1	NC_048586.1	complement(15577071..15580959)	21.6674	1.28151	2.43093	0.000124076	0.0251712	1	retinol dehydrogenase 1
fam20cb	NC_048584.1	complement(22952603..23028739)	0.0688878	1.35267	2.55384	0.000126824	0.0254905	1	FAM20C golgi associated secretory pathway kinase b
LOC118938279	NC_048577.1	complement(36777934..36788050)	0.591166	2.1644	4.48279	0.000129955	0.0259994	1	heat shock 70 kDa protein
LOC110531469	NC_048573.1	12317006..12403096	1.08105	1.716	3.28524	0.000130847	0.0260578	1	IgGFc-binding protein
LOC110497213	NC_048583.1	8670919..8707687	0.114933	2.79512	6.94089	0.000141913	0.0277524	1	interferon-induced very large GTPase 1
LOC118946521	NC_050572.1	complement(36418524..36422247)	21.3766	3.30573	9.88837	0.000165639	0.0314807	1	uncharacterized LOC118946521
LOC110488352	NC_050572.1	complement(33392060..33395457)	123.043	1.44035	2.71387	0.000165508	0.0314807	1	major histocompatibility complex class I-related gene protein
LOC110485468	NC_048581.1	complement(12941155..12948682)	0.122604	3.07491	8.42637	0.000175437	0.0328294	1	uncharacterized LOC110485468
LOC110499498	NC_048584.1	complement(42597760..42645259)	0.205422	1.18072	2.2669	0.000180392	0.0336118	1	pantothenate kinase 1-like
irs2a	NC_048571.1	complement(27743963..27765935)	0.619029	1.52356	2.87499	0.000185655	0.0344446	1	insulin receptor substrate 2a
LOC118940428	NC_048566.1	complement(48701449..48711230)	0.111062	2.69163	6.46042	0.000186709	0.0344927	1	uncharacterized LOC118940428
LOC118966146	NC_048573.1	complement(1124821..1299559)	0.00600026	3.50192	11.3287	0.000193565	0.0350143	1	uncharacterized LOC118966146
LOC110507491	NC_048591.1	9646687..9658211	1.82602	2.07401	4.21056	0.000192866	0.0350143	1	A-kinase anchor protein 12
LOC110493839	NC_048581.1	complement(36053017..36081628)	0.204891	1.57074	2.97056	0.000192052	0.0350143	1	equilibrative nucleoside transporter 1
LOC100653464	NC_048572.1	complement(74631297..74665700)	0.0321917	2.44106	5.43039	0.00020023	0.0357917	1	complement factor B/C2
LOC118940052	NC_048581.1	1324945..1343422	0.0738465	2.15057	4.44002	0.000216792	0.0377984	1	MICAL-like protein 2
LOC110515656	NC_048567.1	25782275..25800223	0.106271	2.12814	4.37155	0.000218082	0.0378712	1	retinoic acid receptor beta
LOC110514183	NC_048581.1	13102056..13116189	0.599429	2.22261	4.66737	0.00022082	0.0380424	1	zinc finger protein 501-like
LOC110494386	NC_048581.1	64608194..64625111	0.246791	1.58215	2.99416	0.000220296	0.0380424	1	ETS domain-containing protein Elk-4
LOC110501332	NC_048586.1	complement(8798745..8807833)	0.733885	1.32788	2.51034	0.000226864	0.0389292	1	lysosome-associated membrane glycoprotein 1
LOC118938416	NC_048577.1	2907455..2913450	0.0902231	5.35554	40.9428	0.000228625	0.0390769	1	zinc finger protein 239-like
LOC110522523	NC_048568.1	33633190..33636494	0.58715	8.55975	377.348	0.000232184	0.0393752	1	4-galactosyl-N-acetylglucosaminide 3-alpha-L-fucosyltransferase 9
LOC118938790	NC_048579.1	complement(14460253..14461905)	3.05241	2.15934	4.4671	0.000235885	0.0394994	1	C-C motif chemokine 20-like
cbln11	NC_048573.1	14005801..14009421	29.7106	1.32253	2.50104	0.000233942	0.0394994	1	cerebellin 11
LOC118939575	NC_048580.1	69124877..69168201	0.0931779	2.66181	6.32826	0.000245493	0.0406788	1	regulator of G-protein signaling 3-like
LOC110514818	NC_048585.1	complement(62487891..62548349)	0.210955	1.27432	2.41885	0.000247123	0.0407932	1	tyrosine-protein kinase Tec
LOC118942027	NC_048584.1	2582761..2604403	0.360329	1.79874	3.47917	0.000257202	0.0421366	1	uncharacterized LOC118942027
LOC110493297	NC_048581.1	complement(88144616..88159004)	0.0617868	2.83532	7.13702	0.000263778	0.0429994	1	keratin, type II cytoskeletal 8-like
LOC110498107	NC_048583.1	complement(52894874..52922784)	0.0936898	2.1992	4.59226	0.00027837	0.0447599	1	grainyhead-like protein 1 homolog
LOC110501337	NC_048586.1	8873995..8904945	0.564389	-5.00416	-32.0924	3.75153e-35	8.14345e-31	1.62869e-30	immunoglobulin-like domain-containing receptor 2
tg	NC_048566.1	5348252..5447200	0.248675	-4.31962	-19.9681	8.57787e-28	1.24133e-23	3.72399e-23	thyroglobulin
LOC100305204	NC_048576.1	63302534..63305160	16.6907	-3.14599	-8.8519	1.0408e-14	7.53085e-11	4.51851e-10	heme binding protein 2
LOC110486747	NC_048577.1	51988333..51993916	4.92613	-5.40927	-42.4964	8.93196e-13	4.30858e-09	3.87772e-08	Ig mu chain C region membrane-bound form-like
LOC110495124	NC_048581.1	28165515..28189347	0.190421	-5.43781	-43.3455	4.94842e-12	2.14831e-08	2.14831e-07	probable G-protein coupled receptor 179
LOC110485215	NC_048577.1	52048144..52091683	0.677789	-3.04305	-8.24229	1.26344e-11	4.98647e-08	5.48512e-07	uncharacterized LOC110485215
LOC110537963	NC_048576.1	complement(62921637..62930972)	2.43281	-4.87691	-29.3829	2.23512e-11	7.55655e-08	9.70355e-07	uncharacterized LOC110537963
LOC118942991	NC_048585.1	7561344..7574758	0.462353	-4.96141	-31.1554	8.90412e-11	2.41602e-07	3.86564e-06	histidine-rich protein PFHRP-II-like
LOC118938286	NC_048577.1	40270524..40273859	3.50406	-4.46108	-22.0251	1.2097e-10	3.08929e-07	5.25179e-06	piggyBac transposable element-derived protein 4-like
si:ch211-168d1.3	NC_048573.1	15523556..15561336	0.242578	-2.54738	-5.84574	1.79121e-10	3.78478e-07	7.77637e-06	ras and Rab interactor 2
elovl6	NC_048578.1	17254737..17285612	0.117127	-5.22921	-37.5101	1.83076e-10	3.78478e-07	7.94805e-06	ELOVL fatty acid elongase 6
LOC110502780	NC_048587.1	42145163..42173513	0.399306	-6.12112	-69.6048	2.81648e-10	5.55793e-07	1.22274e-05	ectonucleotide pyrophosphatase/phosphodiesterase family member 7
LOC110515221	NC_048583.1	918885..927203	0.400487	-4.3688	-20.6604	1.12021e-09	2.11447e-06	4.86329e-05	GTPase IMAP family member 9-like
LOC110538697	NC_048576.1	84789562..84809906	2.19676	-2.36704	-5.15882	1.28558e-09	2.23248e-06	5.5812e-05	Ig mu chain C region membrane-bound form-like
LOC118966141	NC_048573.1	13682296..13694583	9.7396	-5.03408	-32.7648	1.39223e-09	2.3247e-06	6.04422e-05	probable E3 ubiquitin-protein ligase TRIML1
LOC110512140	NC_048570.1	47997906..48003429	1.0662	-4.22484	-18.6984	1.84832e-09	2.97196e-06	8.02429e-05	uncharacterized LOC110512140
LOC110504678	NC_050571.1	complement(16660952..16664449)	1.52422	-8.77833	-439.077	6.84687e-09	9.58871e-06	0.00029725	protein RD3
LOC110519427	NC_048577.1	complement(4325772..4337660)	0.640938	-6.73411	-106.456	1.63186e-08	2.21393e-05	0.000708457	pancreatic secretory granule membrane major glycoprotein GP2-like
alg2	NC_048566.1	complement(14550685..14556207)	0.859571	-2.74188	-6.68942	1.78699e-08	2.35092e-05	0.000775805	ALG2 alpha-1,3/1,6-mannosyltransferase
LOC110517286	NC_048580.1	458272..775818	0.0432324	-3.73993	-13.3607	2.58963e-08	3.21218e-05	0.00112426	signal-induced proliferation-associated 1-like protein 2
LOC110530600	NC_048572.1	complement(74892643..74921349)	0.272998	-2.56336	-5.91083	6.24288e-08	6.94945e-05	0.00271028	putative leucine-rich repeat-containing protein DDB_G0290503
LOC110529578	NC_048572.1	complement(20642316..20644198)	2.21787	-4.04182	-16.4705	7.1782e-08	7.79086e-05	0.00311635	gap junction Cx32.2 protein
LOC118948749	NW_023493721.1	250607..255907	0.214511	-4.21862	-18.6179	1.63189e-07	0.000157437	0.00708468	uncharacterized LOC118948749
tle3a	NC_050570.1	3466296..3565245	0.0868179	-2.84581	-7.1891	1.7969e-07	0.000169588	0.00780107	TLE family member 3, transcriptional corepressor a
LOC110533407	NC_048574.1	complement(9381069..9383305)	1.82052	-3.1197	-8.69207	2.27413e-07	0.000205686	0.00987292	gastrotropin
slc47a3	NC_048588.1	complement(18757346..18764696)	0.149834	-4.34406	-20.3092	3.04638e-07	0.000264511	0.0132256	solute carrier family 47 member 3
oit3	NC_048580.1	6679715..6704779	0.468356	-3.34483	-10.16	3.5173e-07	0.000297021	0.01527	oncoprotein induced transcript 3
LOC110503971	NC_048588.1	20577388..20637009	0.257363	-3.59338	-12.0702	4.34981e-07	0.000349708	0.0188842	roundabout homolog 2
LOC110505153	NC_050571.1	40158007..40234887	0.0472917	-2.55798	-5.88884	5.19662e-07	0.000410193	0.0225606	BTB/POZ domain-containing protein KCTD8-like
LOC118940330	NC_048581.1	16127111..16131543	0.487256	-4.48012	-22.3177	5.46446e-07	0.0004162	0.0237234	B-cell receptor CD22-like
LOC118937366	NC_048566.1	5283694..5285741	2.84377	-2.01973	-4.05508	5.67881e-07	0.000425068	0.024654	uncharacterized LOC118937366
LOC110489534	NC_048579.1	complement(6193557..6194985)	6.54132	-3.51941	-11.467	6.72654e-07	0.00048671	0.0292026	nuclear factor 7, brain
LOC118936762	NC_048574.1	73987940..74007816	0.423843	-5.04284	-32.9644	7.2528e-07	0.000516186	0.0314873	dual specificity testis-specific protein kinase 2-like
LOC118965570	NC_048572.1	complement(85248350..85267794)	0.0529491	-4.70614	-26.1029	9.15608e-07	0.000621097	0.0397502	solute carrier family 22 member 13-like
LOC110485476	NC_048581.1	complement(14112506..14118759)	0.909398	-7.54229	-186.404	1.0748e-06	0.000712833	0.0466613	uromodulin
LOC118938521	NC_048577.1	complement(7578674..7654174)	0.0842306	-2.5428	-5.82719	1.11262e-06	0.000720945	0.0483033	uncharacterized LOC118938521
LOC118965510	NC_048572.1	33909753..33918953	0.101031	-3.76277	-13.574	1.24862e-06	0.000782892	0.0542076	consortin-like
LOC110501714	NC_048586.1	complement(29835498..29846456)	0.232255	-3.30527	-9.88523	1.30146e-06	0.000795794	0.0565014	transcription cofactor vestigial-like protein 3
LOC118937790	NC_048576.1	94124352..94130913	0.723011	-3.2163	-9.29403	1.5298e-06	0.000897498	0.0664149	immunoglobulin lambda-1 light chain-like
LOC110526286	NC_048570.1	62071261..62084069	0.359548	-2.0905	-4.25896	1.62106e-06	0.000938356	0.0703767	carbonic anhydrase 7
LOC110490537	NC_048579.1	61990027..61992265	2.15604	-3.63596	-12.4317	1.76526e-06	0.000995288	0.0766372	Ig kappa-b4 chain C region-like
LOC118965511	NC_048572.1	33920251..33929451	0.082938	-4.24894	-19.0133	1.96016e-06	0.00107719	0.0850984	consortin-like
socs1	NW_023493661.1	complement(1521835..1527604)	4.31095	-1.39948	-2.63806	2.15497e-06	0.00112718	0.0935558	suppressor of cytokine signaling 1
LOC110496825	NC_048582.1	complement(42895031..42899105)	0.637542	-3.19376	-9.14994	2.12194e-06	0.00112718	0.0921221	Ig kappa-b4 chain C region-like
LOC110492777	NC_048580.1	complement(46945241..46974583)	0.124872	-3.53872	-11.6215	2.15144e-06	0.00112718	0.0934027	PDZ domain-containing protein 4
LOC110504475	NC_050571.1	complement(1740395..1749863)	9.47189	-1.92638	-3.801	2.8409e-06	0.00144667	0.123335	glutamine amidotransferase-like class 1 domain-containing protein 3A, mitochondrial
pad	NC_048571.1	complement(53090437..53105864)	0.132114	-4.88455	-29.5391	2.95957e-06	0.00146008	0.128487	peptidylarginine deiminase
LOC110487206	NC_048581.1	complement(12056279..12072151)	0.102363	-7.18	-145.009	3.90581e-06	0.00186337	0.169567	pancreatic secretory granule membrane major glycoprotein GP2-like
LOC118938174	NC_048577.1	complement(7443617..7496780)	0.0574065	-2.27739	-4.84801	4.19926e-06	0.00196029	0.182307	uncharacterized LOC118938174
LOC110510239	NC_048593.1	37863719..37896114	0.0364209	-4.07775	-16.886	5.55757e-06	0.00248354	0.241276	globoside alpha-1,3-N-acetylgalactosaminyltransferase 1
LOC110509051	NC_048592.1	complement(34065539..34075144)	1.1777	-3.7003	-12.9988	5.90679e-06	0.00253898	0.256437	uncharacterized LOC110509051
mt2	NC_048565.1	complement(27551335..27552061)	123.043	-1.75784	-3.38192	7.02678e-06	0.00290534	0.305061	metallothionein 2
LOC118938319	NC_048577.1	51678062..51679224	0.907565	-4.67202	-25.4929	7.59707e-06	0.00305388	0.329819	Ig heavy chain V region 914-like
LOC110526036	NC_048570.1	45813398..45837739	0.727714	-2.12118	-4.35051	7.73846e-06	0.00308218	0.335957	heparan sulfate glucosamine 3-O-sulfotransferase 1
LOC110533208	NC_048574.1	complement(72956193..72960558)	31.7939	-2.16049	-4.47065	7.986e-06	0.00313233	0.346704	ladderlectin-like
LOC118964888	NC_048570.1	47725631..48235995	0.00195389	-3.59818	-12.1105	8.11071e-06	0.00314392	0.352119	uncharacterized LOC118964888
LOC110498538	NC_048583.1	15325939..15340517	1.97275	-1.4414	-2.71584	8.3115e-06	0.00316522	0.360836	zinc finger and BTB domain-containing protein 18-like
LOC118938811	NC_048579.1	49011321..49015350	0.369999	-3.56759	-11.8564	8.79495e-06	0.00327885	0.381824	uncharacterized LOC118938811
LOC118947622	NW_023493670.1	complement(323285..324566)	0.623797	-4.62427	-24.6628	8.83644e-06	0.00327885	0.383625	protein MNN4-like
LOC118938904	NC_048579.1	complement(78637911..78639774)	0.41744	-5.35085	-40.8099	8.94996e-06	0.00329283	0.388553	globoside alpha-1,3-N-acetylgalactosaminyltransferase 1-like
LOC110499929	NC_048585.1	complement(19599421..19601134)	1.03419	-3.2205	-9.32109	1.00012e-05	0.00361826	0.434191	Ig kappa-b4 chain C region-like
LOC110524157	NC_048569.1	58674258..58699892	0.300309	-2.83204	-7.12081	1.02412e-05	0.00367448	0.444612	disabled homolog 2
LOC110518105	NC_048587.1	complement(6885354..6901189)	1.17757	-1.65682	-3.1532	1.15386e-05	0.00407265	0.500936	phospholysine phosphohistidine inorganic pyrophosphate phosphatase-like
LOC110486663	NC_048576.1	complement(81906163..81910068)	0.875654	-2.15275	-4.44674	1.22659e-05	0.00420639	0.532513	uncharacterized LOC110486663
LOC110539066	NC_048576.1	100562466..100624182	0.0407714	-5.28195	-38.9067	1.23879e-05	0.00420639	0.537809	ubiquitin carboxyl-terminal hydrolase 7
LOC110519423	NW_023493685.1	complement(604453..607145)	0.338975	-5.66366	-50.6912	1.20349e-05	0.00420639	0.522483	chromobox protein homolog 8-like
LOC110518748	NC_048583.1	complement(61656542..61660534)	0.249542	-3.40865	-10.6196	1.26234e-05	0.00421564	0.548034	uncharacterized LOC110518748
LOC110526128	NC_048570.1	50911697..50922106	0.582259	-1.86952	-3.65411	1.44091e-05	0.00466834	0.625558	uncharacterized LOC110526128
LOC110506946	NC_048570.1	complement(87456447..87498104)	0.0285392	-3.85505	-14.4706	1.66621e-05	0.00531889	0.723369	neuronal acetylcholine receptor subunit alpha-7
LOC110499012	NC_048584.1	13273252..13297836	0.127653	-2.0343	-4.09623	1.74383e-05	0.00548599	0.757066	myoferlin
LOC110499919	NC_048585.1	complement(19637776..19639710)	0.699717	-3.63277	-12.4043	1.73463e-05	0.00548599	0.753071	Ig kappa-b4 chain C region-like
LOC118938445	NC_048577.1	complement(27430424..27434200)	0.146427	-4.31356	-19.8843	1.89714e-05	0.0058413	0.823623	oocyte zinc finger protein XlCOF7.1-like
LOC100136162	NC_048586.1	45981604..46008178	1.24816	-2.61426	-6.12308	2.24277e-05	0.00666901	0.973675	glycogen synthase kinase binding protein
LOC110531007	NC_048572.1	complement(79904773..79906272)	0.37597	-4.00839	-16.0934	2.21744e-05	0.00666901	0.962678	C-C motif chemokine 20-like
LOC118940037	NC_048581.1	complement(13789899..13799364)	0.150141	-4.03227	-16.3619	2.23288e-05	0.00666901	0.969384	uncharacterized LOC118940037
LOC110524042	NC_048565.1	46854230..46861465	0.103358	-3.26885	-9.63876	2.5147e-05	0.00737655	1	uncharacterized LOC110524042
LOC110528486	NC_048571.1	74917716..74923212	1.88838	-2.67829	-6.40097	2.70422e-05	0.00782674	1	GTPase IMAP family member 7
LOC110490539	NC_048579.1	61948616..61950972	0.286927	-3.55381	-11.7436	2.81259e-05	0.00808647	1	Ig kappa-b4 chain C region-like
cblnl	NC_048572.1	10115077..10116359	17.9971	-3.98237	-15.8057	3.0835e-05	0.00880705	1	precerebellin-like protein
alkbh1	NC_048589.1	39427675..39436646	1.26804	-1.82558	-3.5445	3.15776e-05	0.00896018	1	alkB homolog 1, histone H2A dioxygenase
LOC110498119	NC_048583.1	complement(53887090..53892053)	0.218676	-3.1937	-9.14958	3.22079e-05	0.00902113	1	radical S-adenosyl methionine domain-containing protein 2-like
LOC110531006	NC_048572.1	complement(79759338..79851151)	0.0753614	-1.92416	-3.79517	3.66636e-05	0.0102033	1	calmodulin-regulated spectrin-associated protein 2
LOC118965985	NC_048573.1	complement(8067827..8069224)	0.612404	-3.93699	-15.3162	3.84659e-05	0.0105029	1	trichohyalin-like
LOC110500755	NC_048585.1	56238529..56455028	0.0417782	-1.39581	-2.63136	4.49338e-05	0.0118228	1	protocadherin-7
LOC110499048	NC_048584.1	15630588..15637109	0.196279	-2.49686	-5.64455	4.67367e-05	0.0121499	1	tumor necrosis factor receptor superfamily member 13B
LOC110527696	NC_048571.1	complement(37239565..37248455)	0.249194	-3.80777	-14.0041	4.70492e-05	0.0121583	1	inhibin beta B chain
si:ch211-196i2.1	NC_048593.1	16288570..16423420	0.0180634	-3.00849	-8.0472	4.80109e-05	0.012303	1	collagen alpha-1(I) chain
LOC110521904	NC_050570.1	44721937..44733310	14.2953	-1.66406	-3.16906	4.86513e-05	0.0123518	1	fructose-bisphosphate aldolase A
cfh	NC_048569.1	90756155..90779026	0.117063	-2.30699	-4.9485	5.31714e-05	0.0132666	1	complement factor H
LOC110502836	NC_048587.1	complement(46192750..46195831)	2.16737	-2.86675	-7.29419	5.28755e-05	0.0132666	1	ADP-ribosylation factor 4-like
LOC110494466	NC_048581.1	complement(68712319..68774148)	0.0500882	-2.40745	-5.30537	5.7965e-05	0.0142175	1	membrane-associated guanylate kinase, WW and PDZ domain-containing protein 3
LOC110528488	NC_048571.1	complement(75107013..75107924)	256.392	-1.90524	-3.74571	6.29587e-05	0.0151943	1	uncharacterized LOC110528488
ngfrb	NC_048580.1	26495038..26577153	0.0382947	-1.92565	-3.79909	6.69e-05	0.015871	1	nerve growth factor receptor b
LOC110486756	NC_048577.1	complement(51929068..51929620)	0.965095	-4.47784	-22.2826	6.66213e-05	0.015871	1	immunoglobulin heavy variable 3-43-like
LOC118936459	NC_048568.1	4742517..4747756	0.594856	-2.68622	-6.43625	6.73067e-05	0.0158807	1	zinc finger protein 436-like
gabrr3a	NC_048574.1	complement(45987700..46010156)	0.0913247	-1.92094	-3.7867	7.63736e-05	0.0173021	1	gamma-aminobutyric acid type A receptor subunit rho3a
LOC110513974	NC_048567.1	7941302..8086452	0.067411	-2.17468	-4.51487	7.61937e-05	0.0173021	1	ephrin-A3-like
LOC110509703	NC_048593.1	complement(15105979..15425308)	0.0137648	-2.27516	-4.84053	7.50251e-05	0.0173021	1	netrin receptor UNC5D
si:dkey-208k4.2	NC_048576.1	complement(69899304..69903006)	0.878073	-3.22443	-9.34654	7.6519e-05	0.0173021	1	C2H2-type zinc finger protein
LOC110507938	NC_048585.1	complement(9487581..9508460)	0.11552	-3.841	-14.3304	7.54703e-05	0.0173021	1	globoside alpha-1,3-N-acetylgalactosaminyltransferase 1
LOC110518512	NW_023493666.1	842869..848752	0.354748	-1.91952	-3.78296	7.82931e-05	0.0175207	1	pheromone-regulated protein PRM7-like
LOC118937700	NC_048576.1	62465360..62467468	3.02059	-3.15286	-8.89416	7.80374e-05	0.0175207	1	ferritin, middle subunit-like
LOC110488337	NC_050572.1	complement(33052397..33061264)	1.14659	-1.23483	-2.35353	8.02066e-05	0.0178569	1	vacuolar protein sorting-associated protein 52 homolog
LOC100136247	NC_048575.1	49410782..49434031	0.419853	-1.20226	-2.30099	8.12797e-05	0.0180035	1	CD36 antigen
LOC110486809	NW_023494186.1	24236..26928	0.30123	-5.63485	-49.689	8.40875e-05	0.0185308	1	chromobox protein homolog 8-like
LOC110507939	NC_048579.1	78514421..78516253	0.495721	-6.39702	-84.2743	8.46068e-05	0.0185511	1	globoside alpha-1,3-N-acetylgalactosaminyltransferase 1-like
LOC110486162	NC_048577.1	complement(33756858..33770080)	1.26697	-1.55413	-2.93657	9.31086e-05	0.020011	1	coatomer subunit zeta-1
LOC110509678	NC_048593.1	13779399..13782705	0.298226	-2.31466	-4.97486	9.27634e-05	0.020011	1	proteinase-activated receptor 3
LOC110490857	NC_048579.1	complement(62023719..62024384)	2.48245	-3.93489	-15.294	9.52861e-05	0.0202782	1	Ig kappa chain V region 3381-like
LOC110531622	NC_048573.1	16589215..16593605	6.71651	-2.23539	-4.70891	9.69532e-05	0.0205323	1	thioredoxin
LOC110513580	NC_048585.1	complement(22802737..22835066)	0.0434302	-2.04193	-4.11796	0.000106398	0.0223148	1	immunoglobulin kappa variable 4-1-like
LOC110501958	NC_048586.1	47663819..47672617	15.563	-1.74684	-3.35623	0.000110715	0.0231086	1	tubulin alpha chain
LOC110486665	NC_048577.1	complement(49114958..49130957)	0.264603	-1.91357	-3.76739	0.000113043	0.0234815	1	progestin and adipoQ receptor family member 4-like
pusl1	NC_048571.1	85551793..85617931	0.384849	-1.76103	-3.38939	0.00011613	0.0238942	1	pseudouridine synthase like 1
LOC110527363	NC_048571.1	14251286..14259513	0.0625402	-6.00427	-64.1899	0.000117226	0.024006	1	transmembrane protein 182
LOC110527684	NC_048571.1	36510994..36517194	0.117759	-3.97771	-15.7547	0.000123834	0.0251712	1	uncharacterized LOC110527684
LOC110496328	NC_048582.1	complement(42975984..43024893)	0.0453469	-1.87689	-3.67283	0.000124873	0.0252151	1	Ig kappa chain V-III region MOPC 63-like
LOC110520591	NC_048567.1	75418515..75431612	0.993029	-1.58731	-3.00488	0.000137539	0.0271415	1	protein mono-ADP-ribosyltransferase PARP15
LOC110502833	NC_048587.1	complement(46177766..46183719)	1.37951	-2.12197	-4.35288	0.00013724	0.0271415	1	ADP-ribosylation factor 4
LOC110521055	NC_048568.1	20493498..20651888	0.0440282	-2.35301	-5.1089	0.000138583	0.0272237	1	protein enabled homolog
LOC110496172	NC_048582.1	38632507..38645625	0.0648797	-4.77165	-27.3155	0.000144744	0.0281789	1	germ cell-specific gene 1-like protein
LOC118938184	NC_048577.1	8338693..8398799	0.111203	-2.01463	-4.04077	0.000148445	0.0287704	1	sialoadhesin-like
LOC110502551	NC_048587.1	28818971..28823794	0.810889	-1.57692	-2.98332	0.000153489	0.029616	1	protein phosphatase 1 regulatory subunit 3C-B
LOC110486206	NC_048577.1	complement(35497549..35532036)	0.403693	-1.42504	-2.68522	0.000166054	0.0314807	1	supervillin
LOC110498006	NC_048583.1	complement(46420728..46449566)	0.0545401	-3.65545	-12.6009	0.000166022	0.0314807	1	macoilin-2
LOC118965261	NC_048571.1	complement(15968557..15969312)	0.678861	-5.28387	-38.9587	0.000167175	0.0315555	1	probable non-functional immunoglobulin kappa variable 6D-41
LOC110497261	NC_048574.1	complement(73910261..73912508)	0.344193	-5.44553	-43.578	0.000168019	0.0315774	1	GTPase IMAP family member 7
LOC118941147	NC_048582.1	complement(35436159..35440127)	1.35906	-1.68107	-3.20665	0.0001887	0.0347127	1	uncharacterized LOC118941147
ttc39a	NC_048569.1	complement(68979017..69023944)	0.0289635	-2.74101	-6.68536	0.00019267	0.0350143	1	tetratricopeptide repeat domain 39A
LOC110495144	NC_048581.1	14386371..14433474	0.0383162	-2.57917	-5.97597	0.000199285	0.0357917	1	tether containing UBX domain for GLUT4-like
LOC110529382	NC_048572.1	12071414..12089729	0.277261	-3.26516	-9.61413	0.000202993	0.0361178	1	apolipoprotein B-100
LOC110507940	NC_048579.1	78525988..78546160	1.16984	-2.65793	-6.31127	0.000207996	0.0368569	1	uncharacterized LOC110507940
LOC118964960	NC_048570.1	87759569..87764849	0.714114	-1.87299	-3.66291	0.000209405	0.0369557	1	uncharacterized LOC118964960
LOC110518290	NW_023493662.1	755796..800920	0.526369	-1.13941	-2.20291	0.000210336	0.0369698	1	tripartite motif-containing protein 16
LOC110520547	NC_048565.1	28749882..28763697	0.0886185	-2.58999	-6.02095	0.000216014	0.0377984	1	calretinin
LOC110495721	NC_048571.1	15953295..15955119	1.37827	-2.67113	-6.36926	0.000229626	0.0390941	1	uncharacterized LOC110495721
LOC110522509	NC_048568.1	complement(33150209..33156123)	0.347671	-1.99063	-3.9741	0.000234841	0.0394994	1	kelch repeat and BTB domain-containing protein 11
LOC110526217	NC_048570.1	57713161..57716278	1.897	-2.03501	-4.09825	0.000243272	0.0404651	1	low choriolytic enzyme
LOC110529136	NC_048565.1	complement(74011991..74062308)	0.00891224	-5.15939	-35.7382	0.000252374	0.0415022	1	VPS10 domain-containing receptor SorCS1
LOC110485848	NC_048577.1	19820892..19826131	1.19959	-3.72862	-13.2564	0.00026445	0.0429994	1	putative uncharacterized protein DDB_G0278921
LOC110490770	NC_048579.1	complement(58627298..58629081)	1.22939	-2.43926	-5.42364	0.000270963	0.043894	1	uncharacterized LOC110490770
LOC110530192	NC_048572.1	complement(56522893..56526802)	3.62722	-2.40186	-5.28485	0.000274407	0.0442866	1	calreticulin
LOC118937780	NC_048576.1	92332159..92335755	2.72333	-1.3035	-2.46827	0.000288637	0.0462394	1	suppressor of cytokine signaling 3-like
LOC110525549	NC_048570.1	23677474..23703291	0.851865	-1.19711	-2.2928	0.000296555	0.0471598	1	hepatocyte nuclear factor 1-alpha
LOC110490538	NC_048579.1	61915369..61917250	0.765122	-2.18089	-4.53434	0.000296002	0.0471598	1	Ig kappa-b4 chain C region-like
LOC118947557	NW_023493668.1	complement(489643..504342)	2.51757	-1.00728	-2.01011	0.0003104	0.0491814	1	nucleolar protein 58-like

## Sheet: Muscle_DEGs
id	gene name						Name	Chromosome	Region	Max group mean	Log₂ fold change	Fold change	P-value	FDR p-value	Bonferroni		WHITE VERSUS RED FILLET
LOC118939568	uncharacterized LOC118939568						LOC118939568	NC_048580.1	complement(62342366..62347109)	7.48	10.29	1247.89	5.36e-71	2.4e-66	2.4e-66
LOC110494068	acidic mammalian chitinase						LOC110494068	NC_048581.1	52398555..52402423	4.64	9.61	782.07	2.05e-15	1.43e-12	9.15e-11
LOC110532456	acidic mammalian chitinase						LOC110532456	NC_048573.1	complement(57222092..57229987)	0.42	9.17	575.56	5.63e-09	6.33e-07	0.000252
LOC100301636	gastric chitinase						LOC100301636	NC_048581.1	52389226..52393138	7.95	9.14	565.2	5.77e-16	4.69e-13	2.58e-11
LOC110500741	pepsin A						LOC110500741	NC_048585.1	54982792..54986995	2.12	9.03	522.98	1.6e-13	7.02e-11	7.16e-09
LOC118939581	complement C3-like						LOC118939581	NC_048566.1	complement(37791239..37796388)	2.11	8.53	368.9	1.37e-17	1.61e-14	6.13e-13
ezra	ezrin a						ezra	NC_048589.1	44634496..44668613	0.05	8.27	309.21	2.54e-07	1.54e-05	0.01
LOC118944418	uncharacterized LOC118944418						LOC118944418	NC_048590.1	complement(7928632..7930101)	0.93	8.27	308.46	1.16e-09	1.59e-07	5.19e-05
LOC110496614	gastricsin						LOC110496614	NC_048566.1	complement(76584782..76590246)	0.78	7.99	253.81	6.14e-11	1.26e-08	2.75e-06
LOC118936573	microfibril-associated glycoprotein 4-like						LOC118936573	NC_048585.1	7873615..7878590	3.16	7.87	233.19	3.38e-16	3.15e-13	1.51e-11
hpxa	hemopexin a						hpxa	NC_048567.1	complement(80645997..80658660)	7.63	7.85	229.94	7.84e-20	1.59e-16	3.5e-15
LOC118936561	coagulation factor VII-like						LOC118936561	NC_048582.1	complement(12850090..12853780)	1.1	7.49	179.86	4.32e-15	2.72e-12	1.93e-10
LOC118965250	uncharacterized LOC118965250						LOC118965250	NC_048571.1	complement(12927297..12933016)	0.11	7.38	166.17	6.38e-07	3.41e-05	0.03
LOC118964417	uncharacterized LOC118964417						LOC118964417	NC_048568.1	complement(1441298..1447734)	0.1	7.25	152.08	1.47e-06	6.82e-05	0.07
LOC110536311	hexokinase-4						LOC110536311	NC_048575.1	complement(69666111..69674458)	0.95	7.15	141.59	1.26e-13	5.81e-11	5.65e-09
cfh	complement factor H						cfh	NC_048569.1	90756155..90779026	3.38	7.06	133.88	1.67e-16	1.66e-13	7.45e-12
LOC110505928	uncharacterized LOC110505928						LOC110505928	NC_048589.1	complement(40327425..40334796)	0.84	7.04	131.16	7.2e-14	3.54e-11	3.22e-09
LOC110494647	glycerate kinase						LOC110494647	NC_048581.1	complement(79323224..79329499)	0.07	6.99	127.5	1.85e-05	0.000538	0.83
LOC110506013	transmembrane protein 87A						LOC110506013	NC_048589.1	complement(44431559..44454172)	0.02	6.94	122.58	9.8e-07	4.91e-05	0.04
LOC110489008	complement C3-like						LOC110489008	NC_048566.1	complement(37777404..37782182)	3.19	6.86	115.99	1.18e-15	8.96e-13	5.29e-11
LOC110507682	vitronectin						LOC110507682	NC_048591.1	complement(18795383..18802992)	0.68	6.82	112.9	3.3e-16	3.14e-13	1.48e-11
LOC110532177	intelectin						LOC110532177	NC_048573.1	complement(44442368..44444009)	0.26	6.79	110.29	1.78e-05	0.000522	0.8
LOC110534178	platelet-derived growth factor receptor beta						LOC110534178	NC_048574.1	49160630..49181760	0.02	6.71	104.88	5.51e-06	0.000201	0.25
LOC110531464	albumin 1						LOC110531464	NC_048587.1	complement(3900902..3914858)	19.41	6.63	98.85	3.68e-16	3.36e-13	1.64e-11
LOC110507159	alpha-2-macroglobulin						LOC110507159	NC_048591.1	complement(14788127..14820911)	0.89	6.61	97.65	4.32e-16	3.64e-13	1.93e-11
LOC110505637	uncharacterized LOC110505637						LOC110505637	NC_048566.1	5953981..5955445	5.15	6.58	95.74	6.97e-15	4.1e-12	3.12e-10
LOC110496606	gastricsin						LOC110496606	NC_048566.1	complement(76564899..76570311)	0.39	6.57	95.17	7.44e-09	8.03e-07	0.000333
antiprot1	alpha-1-antiproteinase-like protein						antiprot1	NC_048568.1	32121260..32123842	26.1	6.53	92.37	1.07e-16	1.16e-13	4.77e-12
LOC118965221	coagulation factor VII-like						LOC118965221	NC_048571.1	5781376..5784726	0.31	6.52	91.62	1.27e-08	1.23e-06	0.000568
LOC100499622	albumin 1						LOC100499622	NC_048565.1	complement(88131038..88144466)	17.86	6.43	86.42	5.45e-17	6.25e-14	2.44e-12
LOC118942975	uncharacterized LOC118942975						LOC118942975	NC_048585.1	62919976..62921400	0.23	6.39	83.58	2.17e-05	0.000614	0.97
LOC118944400	intestinal mucin-like protein						LOC118944400	NC_048590.1	complement(31972443..31981561)	0.15	6.38	83.48	9.49e-09	9.69e-07	0.000424
LOC110529382	apolipoprotein B-100						LOC110529382	NC_048572.1	12071414..12089729	1.89	6.27	77.1	3.09e-14	1.65e-11	1.38e-09
LOC110496598	gastricsin						LOC110496598	NC_048566.1	complement(76602051..76608058)	0.37	6.24	75.72	2.22e-08	1.98e-06	0.000993
shbg	sex hormone-binding globulin						shbg	NC_048573.1	25635682..25641068	2.8	6.22	74.72	1.01e-17	1.25e-14	4.51e-13
LOC110490393	hemagglutinin/amebocyte aggregation factor-like						LOC110490393	NC_048579.1	57461647..57463429	0.45	6.22	74.64	8.61e-08	6.17e-06	0.00385
cfbl	complement factor b, like						cfbl	NC_048593.1	34145403..34155439	3.41	6.2	73.46	3.91e-16	3.43e-13	1.75e-11
LOC110496909	G-protein coupled receptor 183						LOC110496909	NC_048582.1	complement(6322458..6333615)	0.04	6.18	72.39	0.000131	0.0026	1
LOC110488797	saxitoxin and tetrodotoxin-binding protein 2						LOC110488797	NC_048578.1	11329907..11331816	4.89	6.15	70.99	3.24e-14	1.7e-11	1.45e-09
LOC100136651	properdin						LOC100136651	NC_048580.1	52938988..52942700	2.09	6.14	70.65	9.97e-16	7.71e-13	4.46e-11
LOC118936659	haptoglobin-like						LOC118936659	NC_048570.1	complement(63032929..63035742)	7.12	6.1	68.71	7.72e-17	8.63e-14	3.45e-12
masp2	MBL associated serine protease 2						masp2	NC_048573.1	51173762..51181734	0.17	6.06	66.71	1.27e-09	1.71e-07	5.66e-05
LOC110489027	complement C3-like						LOC110489027	NC_048566.1	complement(37818114..37823518)	30.94	6.05	66.18	3.21e-13	1.29e-10	1.44e-08
LOC110492656	perforin-1						LOC110492656	NC_048580.1	69693022..69696403	0.07	6.04	65.67	0.000111	0.00229	1
LOC110491330	pepsin A						LOC110491330	NC_048580.1	complement(10167499..10171071)	0.55	6	64.04	1.86e-08	1.69e-06	0.00083
habp2	hyaluronan binding protein 2						habp2	NC_048565.1	complement(58591107..58599375)	1.97	5.94	61.43	1.88e-15	1.34e-12	8.42e-11
ahsg2	alpha-2-HS-glycoprotein 2						ahsg2	NC_048592.1	complement(32700038..32704296)	9.54	5.93	61.09	1.1e-14	6.23e-12	4.93e-10
LOC118966078	lysine-specific demethylase 5C-like						LOC118966078	NC_048573.1	complement(58525449..58529807)	0.06	5.89	59.13	0.000184	0.00339	1
gk	glucokinase						gk	NC_048570.1	complement(39906570..39911822)	0.43	5.88	58.99	8.12e-09	8.62e-07	0.000363
LOC100301666	C type lectin receptor B						LOC100301666	NC_048566.1	complement(39410248..39412570)	17.21	5.87	58.64	1.8e-15	1.3e-12	8.07e-11
LOC110534419	fibrinogen gamma chain						LOC110534419	NC_048574.1	60995178..61001444	18.38	5.84	57.36	3.63e-13	1.45e-10	1.62e-08
LOC110529375	leucine-rich alpha-2-glycoprotein						LOC110529375	NC_048572.1	11993083..11995440	0.34	5.82	56.3	5.75e-07	3.12e-05	0.03
f9b	coagulation factor IXb						f9b	NC_048574.1	complement(48158538..48163848)	1.27	5.8	55.56	6.62e-14	3.36e-11	2.96e-09
serpinf2b	serine (or cysteine) peptidase inhibitor, clade F, member 2b						serpinf2b	NC_048591.1	complement(21698313..21701463)	0.54	5.78	55	2.91e-10	4.78e-08	1.3e-05
fetub	fetuin B						fetub	NC_048569.1	92927124..92931618	18.44	5.77	54.68	4.43e-15	2.75e-12	1.98e-10
igfals	insulin-like growth factor binding protein, acid labile subunit						igfals	NC_048577.1	complement(40096969..40099584)	0.59	5.76	54.06	1.04e-10	1.99e-08	4.67e-06
LOC110507181	alpha-2-macroglobulin-like						LOC110507181	NC_048591.1	14743063..14775758	0.11	5.73	52.97	3.09e-10	5.03e-08	1.38e-05
LOC110505557	C-type lectin domain family 4 member K						LOC110505557	NC_048589.1	20427990..20430387	1.13	5.68	51.17	3.23e-12	9.64e-10	1.45e-07
pglyrp2	peptidoglycan recognition protein 2						pglyrp2	NC_048581.1	30331003..30333950	0.67	5.67	51.07	2.54e-10	4.28e-08	1.14e-05
LOC110514653	methyltransferase-like protein 22						LOC110514653	NC_048576.1	100307520..100352175	0.02	5.66	50.46	2.14e-06	9.34e-05	0.1
LOC110530600	putative leucine-rich repeat-containing protein DDB_G0290503						LOC110530600	NC_048572.1	complement(74892643..74921349)	1.77	5.65	50.35	3.86e-15	2.5e-12	1.73e-10
LOC118964606	protein translocase subunit SecA-like						LOC118964606	NC_048569.1	complement(41349176..41354524)	0.07	5.64	50.03	7.88e-06	0.000268	0.35
LOC110490758	inter-alpha-trypsin inhibitor heavy chain H2						LOC110490758	NC_048579.1	55605017..55617741	2.02	5.6	48.66	2.24e-15	1.54e-12	1e-10
LOC118936244	acidic mammalian chitinase-like						LOC118936244	NC_048581.1	52377165..52381124	0.26	5.58	47.93	1.3e-06	6.16e-05	0.06
LOC118944824	uncharacterized LOC118944824						LOC118944824	NC_048592.1	complement(36230055..36232160)	3.33	5.56	47.18	2.34e-10	3.99e-08	1.05e-05
LOC110525653	uncharacterized LOC110525653						LOC110525653	NC_048570.1	complement(27734995..27737024)	3.82	5.55	46.97	3.11e-12	9.33e-10	1.39e-07
LOC110503754	alpha-2-macroglobulin						LOC110503754	NC_048588.1	11983890..12016389	0.34	5.55	46.9	4.76e-13	1.8e-10	2.13e-08
LOC100301637	pepsinogen						LOC100301637	NC_048573.1	complement(71423205..71426619)	1.25	5.54	46.52	4.94e-10	7.52e-08	2.21e-05
LOC118964929	intestinal mucin-like protein						LOC118964929	NC_048570.1	complement(71728665..71735270)	0.16	5.53	46.27	5.96e-07	3.22e-05	0.03
LOC110534657	zinc finger protein 19-like						LOC110534657	NC_048574.1	64003181..64009610	0.03	5.52	45.92	0.000186	0.00344	1
LOC110495545	gastrula zinc finger protein XlCGF8.2DB						LOC110495545	NC_048571.1	6353670..6356032	0.08	5.51	45.44	0.000575	0.00823	1
LOC110531328	fibrinogen beta chain						LOC110531328	NC_048573.1	complement(2813395..2824097)	18.54	5.5	45.13	9.41e-13	3.19e-10	4.21e-08
LOC110513729	fibrinogen alpha chain						LOC110513729	NC_048573.1	2797134..2803785	22.35	5.48	44.7	4.78e-13	1.8e-10	2.14e-08
LOC118936592	alpha-2-macroglobulin-like						LOC118936592	NC_048588.1	complement(12026602..12059103)	0.25	5.48	44.63	1.58e-12	5.04e-10	7.05e-08
plg	plasminogen						plg	NC_048568.1	17822876..17834861	1.72	5.48	44.62	2.22e-12	6.94e-10	9.92e-08
hpxb	hemopexin b						hpxb	NC_048571.1	complement(17058930..17065132)	11.31	5.47	44.31	6.81e-13	2.48e-10	3.05e-08
defb3	defensin beta 3						defb3	NC_048589.1	complement(13234864..13241404)	0.03	5.47	44.22	0.000615	0.00866	1
LOC110524786	complement factor H						LOC110524786	NC_048569.1	90948382..90979079	2.4	5.44	43.33	4.3e-12	1.21e-09	1.92e-07
fga	fibrinogen alpha chain						fga	NC_048585.1	62218616..62246175	0.84	5.43	43.11	7.78e-13	2.76e-10	3.48e-08
ahsg1	alpha-2-HS-glycoprotein 1						ahsg1	NC_048569.1	92881372..92907179	1.24	5.42	42.87	3.84e-11	8.42e-09	1.72e-06
LOC118944826	coagulation factor XIII B chain-like						LOC118944826	NC_048592.1	complement(32790153..32795726)	4.07	5.42	42.74	1.27e-13	5.81e-11	5.69e-09
LOC110497452	fibrinogen gamma chain						LOC110497452	NC_048583.1	complement(17912923..17920708)	0.47	5.41	42.4	4.4e-10	6.84e-08	1.97e-05
LOC110521592	kininogen-1						LOC110521592	NC_050570.1	complement(25110361..25113702)	3.54	5.4	42.13	6.87e-14	3.41e-11	3.07e-09
LOC110524789	complement factor H-like						LOC110524789	NC_048569.1	complement(90912429..90932261)	2.06	5.39	42.07	6.81e-11	1.35e-08	3.05e-06
LOC110491216	microfibril-associated glycoprotein 4						LOC110491216	NC_048580.1	complement(4483858..4493717)	0.43	5.37	41.38	2.9e-09	3.53e-07	0.00013
LOC110537948	apolipoprotein A-II						LOC110537948	NC_048566.1	22352969..22356067	30.69	5.36	41.08	1.06e-12	3.5e-10	4.73e-08
LOC118965958	uncharacterized LOC118965958						LOC118965958	NC_048573.1	1709784..1715508	0.05	5.34	40.44	2.6e-06	0.000109	0.12
LOC110499045	somatostatin receptor type 2						LOC110499045	NC_048584.1	15607645..15612040	0.04	5.32	39.98	0.000492	0.00728	1
lcn15	lipocalin 15						lcn15	NC_048570.1	complement(20923163..20926058)	0.58	5.32	39.88	2.55e-08	2.22e-06	0.00114
cp	ceruloplasmin						cp	NC_048569.1	complement(93002071..93041479)	1	5.31	39.67	2.46e-14	1.32e-11	1.1e-09
LOC100136775	pentraxin						LOC100136775	NC_048587.1	16845276..16848244	7.52	5.3	39.44	7.02e-12	1.91e-09	3.14e-07
LOC110489018	complement C3-like						LOC110489018	NC_048566.1	complement(37806759..37810055)	0.21	5.29	39.02	1.47e-06	6.81e-05	0.07
LOC110538281	insulin-like growth factor-binding protein complex acid labile subunit						LOC110538281	NC_048576.1	complement(73144424..73147089)	0.36	5.28	38.81	2.39e-08	2.1e-06	0.00107
LOC110517348	complement C3-like						LOC110517348	NC_048567.1	complement(29196146..29201564)	3.69	5.18	36.21	3.04e-12	9.26e-10	1.36e-07
LOC110526346	UDP-glucuronosyltransferase 2B13						LOC110526346	NC_048570.1	64854976..64858185	0.37	5.17	35.95	1.72e-07	1.11e-05	0.00768
apoa2	apolipoprotein A-II						apoa2	NC_048567.1	13529662..13532686	58.2	5.16	35.72	6.72e-12	1.85e-09	3e-07
slco1d1	solute carrier organic anion transporter family, member 1D1						slco1d1	NC_048579.1	48147072..48161884	0.32	5.16	35.71	1.97e-11	4.71e-09	8.81e-07
LOC110500435	complement C1q-like protein 2						LOC110500435	NC_048585.1	complement(41279513..41282004)	0.47	5.15	35.39	6.73e-08	5.04e-06	0.00301
ambp	alpha-1-microglobulin/bikunin precursor						ambp	NC_048576.1	complement(12144886..12149201)	10.41	5.14	35.17	9.43e-12	2.48e-09	4.22e-07
LOC110524787	complement factor H						LOC110524787	NC_048569.1	complement(90818787..90902395)	0.37	5.14	35.17	3.4e-11	7.57e-09	1.52e-06
c9	complement component 9						c9	NC_048576.1	15126271..15138713	6.5	5.13	35.06	2.4e-13	9.85e-11	1.07e-08
uox	urate oxidase						uox	NC_048568.1	1471602..1487585	0.21	5.13	34.95	7.56e-09	8.09e-07	0.000338
LOC110494906	venom factor						LOC110494906	NC_048581.1	18734942..18771010	0.67	5.12	34.78	6.14e-09	6.78e-07	0.000275
c3-3	complement component C3-3						c3-3	NC_048581.1	complement(32562175..32618463)	0.67	5.11	34.57	3.48e-11	7.66e-09	1.56e-06
LOC118944024	alpha-2-macroglobulin-like						LOC118944024	NC_048588.1	11884874..11924375	0.18	5.11	34.53	1.25e-09	1.7e-07	5.58e-05
LOC110536871	UDP-glucuronosyltransferase 2A1						LOC110536871	NC_048576.1	complement(5268668..5280571)	0.1	5.1	34.41	9.02e-09	9.35e-07	0.000403
LOC110512346	uncharacterized LOC110512346						LOC110512346	NC_048577.1	complement(58614388..58617674)	0.04	5.1	34.38	0.00103	0.01	1
LOC110505558	C-type lectin domain family 10 member A						LOC110505558	NC_048589.1	20425844..20427892	0.85	5.1	34.25	4.93e-08	3.85e-06	0.0022
LOC110494358	tyrosine aminotransferase-like						LOC110494358	NC_048566.1	66656844..66665610	0.84	5.09	34.1	2.81e-11	6.37e-09	1.26e-06
LOC118941208	interferon-induced protein 44-like						LOC118941208	NC_048565.1	complement(16605373..16608827)	0.04	5.09	34.07	0.000888	0.01	1
LOC110514149	venom factor						LOC110514149	NC_048577.1	11128608..11157190	0.79	5.06	33.27	7.13e-13	2.57e-10	3.19e-08
LOC110515014	RNA binding protein fox-1 homolog 1-like						LOC110515014	NC_048576.1	100109206..100196374	0.06	5.06	33.25	7.16e-12	1.94e-09	3.2e-07
LOC110528433	inter-alpha-trypsin inhibitor heavy chain H3						LOC110528433	NC_048571.1	72037807..72073482	0.3	5.04	32.85	1.56e-13	6.91e-11	6.98e-09
LOC110494776	inhibin subunit beta C						LOC110494776	NC_048581.1	complement(85710201..85713130)	0.05	5.03	32.72	0.000973	0.01	1
LOC118964548	uncharacterized LOC118964548						LOC118964548	NC_048569.1	1228087..1232244	0.03	5.03	32.7	0.00111	0.01	1
LOC110529547	protein LEG1 homolog						LOC110529547	NC_048572.1	19157262..19161639	1	5.03	32.6	3.98e-10	6.27e-08	1.78e-05
LOC118939584	complement C3-like						LOC118939584	NC_048566.1	complement(37805009..37806792)	1.55	5.02	32.48	1.34e-10	2.44e-08	5.99e-06
LOC110509016	coagulation factor XIII B chain						LOC110509016	NC_048592.1	complement(32798109..32803677)	1.05	5.01	32.31	5.41e-07	2.97e-05	0.02
LOC110529597	plasminogen						LOC110529597	NC_048572.1	21789216..21816690	0.42	4.98	31.66	3.97e-10	6.27e-08	1.77e-05
LOC110486381	microfibril-associated glycoprotein 4						LOC110486381	NC_048577.1	41508313..41509644	2.29	4.98	31.61	1.25e-10	2.31e-08	5.61e-06
LOC110490396	uncharacterized LOC110490396						LOC110490396	NC_048579.1	57480573..57483457	0.17	4.97	31.43	6.77e-06	0.000239	0.3
LOC110494831	complement C1q-like protein 2						LOC110494831	NC_048581.1	complement(91410448..91412087)	0.87	4.97	31.41	2.68e-09	3.33e-07	0.00012
si:ch1073-280e3.1	complement factor B/C2-B						si:ch1073-280e3.1	NC_048591.1	12448946..12461330	0.55	4.97	31.33	6.77e-12	1.86e-09	3.03e-07
LOC110501659	uncharacterized LOC110501659						LOC110501659	NC_048586.1	complement(26939760..26943228)	0.04	4.95	31.02	0.00148	0.02	1
LOC110492820	pepsin A						LOC110492820	NC_048580.1	complement(10195692..10199662)	0.26	4.92	30.29	8e-06	0.000272	0.36
abcb11b	ATP-binding cassette, sub-family B (MDR/TAP), member 11b						abcb11b	NC_048571.1	17484375..17496205	0.67	4.92	30.2	4.29e-12	1.21e-09	1.92e-07
LOC110514348	uncharacterized LOC110514348						LOC110514348	NC_048567.1	complement(23144516..23164384)	0.18	4.9	29.94	4.74e-10	7.23e-08	2.12e-05
LOC110509017	coagulation factor XIII B chain						LOC110509017	NC_048592.1	complement(32785906..32788215)	1.93	4.9	29.78	7.27e-12	1.96e-09	3.25e-07
LOC110535289	complement C1q-like protein 4						LOC110535289	NC_048575.1	12926611..12927478	16.51	4.9	29.77	2.66e-07	1.6e-05	0.01
LOC100135939	proteoglycan 4						LOC100135939	NC_050570.1	29130397..29153704	0.09	4.89	29.74	1.09e-09	1.5e-07	4.87e-05
LOC110525399	alpha-1-antitrypsin-like protein CM55-ST						LOC110525399	NC_048570.1	18957394..18963887	0.47	4.89	29.6	1.05e-09	1.46e-07	4.67e-05
LOC110503941	alpha-2-antiplasmin						LOC110503941	NC_048588.1	complement(18789219..18794812)	0.28	4.87	29.16	3.08e-09	3.72e-07	0.000138
LOC110509015	complement factor H						LOC110509015	NC_048592.1	complement(32805525..32812024)	5.55	4.87	29.16	8.57e-09	9.01e-07	0.000383
LOC110485976	beta-2-glycoprotein 1						LOC110485976	NC_048577.1	complement(23071006..23077109)	1.33	4.86	28.99	4.02e-12	1.15e-09	1.8e-07
LOC100136303	FBPL4						LOC100136303	NC_048566.1	complement(31857694..31883061)	0.71	4.85	28.79	9e-10	1.29e-07	4.02e-05
LOC110529549	protein THEMIS						LOC110529549	NC_048572.1	complement(19162179..19170392)	0.49	4.84	28.58	8.31e-13	2.9e-10	3.72e-08
LOC110500126	inter-alpha-trypsin inhibitor heavy chain H2						LOC110500126	NC_048585.1	complement(25875846..25887858)	0.82	4.83	28.36	3.01e-12	9.21e-10	1.34e-07
LOC100135938	extracellular matrix protein 1						LOC100135938	NC_048567.1	7046735..7061832	0.71	4.82	28.34	1.96e-12	6.23e-10	8.78e-08
LOC110509104	cystatin-like protein						LOC110509104	NC_048592.1	complement(36243661..36245981)	3.67	4.82	28.3	2.91e-10	4.78e-08	1.3e-05
LOC110530609	catechol O-methyltransferase domain-containing protein 1						LOC110530609	NC_048565.1	complement(82190918..82198422)	2.4	4.82	28.16	1.82e-10	3.17e-08	8.14e-06
LOC110506464	UDP-glucuronosyltransferase 2C1-like						LOC110506464	NC_048590.1	24823364..24834285	0.00965	4.8	27.89	0.00164	0.02	1
LOC110493702	beta-2-glycoprotein 1						LOC110493702	NC_048581.1	complement(30934170..30937569)	2.93	4.79	27.71	2.29e-10	3.93e-08	1.03e-05
leg1	protein LEG1 homolog						leg1	NC_048568.1	15248791..15251356	2.29	4.78	27.43	4.71e-08	3.71e-06	0.0021
LOC118965568	uncharacterized LOC118965568						LOC118965568	NC_048572.1	84801273..84804572	0.03	4.77	27.38	0.00207	0.02	1
cpb2	carboxypeptidase B2 (plasma)						cpb2	NC_048582.1	complement(27808174..27819821)	0.49	4.77	27.28	6.84e-09	7.45e-07	0.000306
f5	coagulation factor V						f5	NC_048586.1	10082850..10101481	0.76	4.77	27.26	1.59e-10	2.84e-08	7.1e-06
LOC110513230	arfaptin-1						LOC110513230	NC_048573.1	complement(3949068..3967328)	0.03	4.77	27.2	5.37e-09	6.07e-07	0.00024
ptgdsa	prostaglandin D2 synthase a						ptgdsa	NC_048569.1	45977249..45982237	1.04	4.75	26.84	4.61e-11	9.9e-09	2.06e-06
LOC110497769	b(0,+)-type amino acid transporter 1						LOC110497769	NC_048583.1	38206236..38209869	0.03	4.74	26.75	0.0022	0.02	1
LOC110536443	fibrinogen beta chain						LOC110536443	NC_048585.1	complement(62250969..62265038)	0.17	4.72	26.29	5.64e-08	4.34e-06	0.00252
LOC110535241	uncharacterized LOC110535241						LOC110535241	NC_048575.1	complement(9445349..9447470)	0.07	4.68	25.7	0.000243	0.00422	1
apof	apolipoprotein F						apof	NC_048571.1	complement(59456533..59468742)	0.14	4.68	25.59	7.8e-09	8.32e-07	0.000349
urad	ureidoimidazoline (2-oxo-4-hydroxy-4-carboxy-5-) decarboxylase						urad	NC_048575.1	15478585..15479868	0.25	4.68	25.55	3.38e-05	0.000884	1
LOC110538431	uncharacterized LOC110538431						LOC110538431	NC_048576.1	73756257..73758332	0.4	4.67	25.49	5.91e-06	0.000214	0.26
LOC118940221	lipopolysaccharide-induced tumor necrosis factor-alpha factor homolog						LOC118940221	NC_048581.1	complement(4533188..4538525)	0.05	4.67	25.44	3.76e-06	0.000148	0.17
c5	complement component 5						c5	NC_048570.1	complement(48551620..48625435)	0.31	4.67	25.41	8.18e-10	1.19e-07	3.66e-05
lcat	lecithin-cholesterol acyltransferase						lcat	NC_048566.1	65792589..65801972	0.13	4.67	25.4	8.22e-08	5.95e-06	0.00368
LOC110497014	coagulation factor VII-like						LOC110497014	NC_048571.1	5772174..5775857	0.3	4.66	25.31	1.06e-06	5.22e-05	0.05
LOC118939526	intelectin-like						LOC118939526	NC_048580.1	36037905..36039203	0.44	4.65	25.16	4.69e-06	0.000178	0.21
LOC110523946	protein AMBP						LOC110523946	NC_048569.1	45982376..45989446	4.57	4.65	25.14	2.81e-10	4.66e-08	1.25e-05
LOC110530147	retinol-binding protein 2						LOC110530147	NC_048572.1	55008017..55010157	0.99	4.65	25.08	2.1e-08	1.89e-06	0.000941
LOC110528145	uncharacterized LOC110528145						LOC110528145	NC_048571.1	complement(60478688..60487941)	0.06	4.61	24.38	4.94e-06	0.000184	0.22
LOC118965590	uncharacterized LOC118965590						LOC118965590	NC_048572.1	complement(1423487..1424991)	0.13	4.58	23.93	0.000151	0.00292	1
LOC110510221	apolipoprotein C-II-like						LOC110510221	NC_048567.1	13539000..13541326	0.15	4.58	23.91	3.23e-05	0.000855	1
LOC110497599	ensconsin						LOC110497599	NC_048583.1	complement(27424826..27440075)	0.34	4.57	23.81	5.15e-11	1.1e-08	2.3e-06
LOC118936612	uncharacterized LOC118936612						LOC118936612	NC_048592.1	complement(36235498..36240339)	2.52	4.57	23.71	8.48e-11	1.65e-08	3.79e-06
LOC118944025	uncharacterized LOC118944025						LOC118944025	NC_048588.1	11926642..11929064	0.04	4.56	23.57	0.00296	0.03	1
LOC110516647	receptor for retinol uptake stra6						LOC110516647	NC_048590.1	7158199..7174979	0.12	4.55	23.48	7.87e-08	5.73e-06	0.00352
LOC110496793	IgGFc-binding protein						LOC110496793	NC_048582.1	complement(30644510..30649112)	0.03	4.55	23.37	0.00566	0.05	1
LOC110506425	haptoglobin						LOC110506425	NC_048590.1	complement(23081788..23084753)	1.85	4.54	23.19	1.14e-10	2.12e-08	5.11e-06
LOC110503537	TLC domain-containing protein 5						LOC110503537	NC_048588.1	1721097..1727951	0.02	4.53	23.14	0.00404	0.04	1
LOC110515252	MICAL-like protein 2						LOC110515252	NC_048581.1	complement(7331517..7363773)	0.04	4.51	22.85	1.05e-08	1.05e-06	0.00047
LOC110491871	intelectin-like						LOC110491871	NC_048580.1	36021510..36022788	1.77	4.5	22.57	2.6e-07	1.57e-05	0.01
spata1	spermatogenesis associated 1						spata1	NC_048568.1	complement(1436585..1452950)	0.13	4.49	22.54	3.19e-08	2.66e-06	0.00143
apoba	apolipoprotein Ba						apoba	NC_048589.1	complement(24722655..24760240)	0.16	4.49	22.52	9.09e-10	1.29e-07	4.07e-05
apoa-i-1	apolipoprotein A-I-1						apoa-i-1	NC_048591.1	12343805..12346332	73.4	4.48	22.25	1.2e-08	1.18e-06	0.000538
ttr	transthyretin (prealbumin, amyloidosis type I)						ttr	NC_048569.1	79982485..79985767	0.67	4.46	22.07	8.81e-08	6.3e-06	0.00394
LOC118965220	coagulation factor VII-like						LOC118965220	NC_048571.1	5762860..5766564	0.65	4.46	22	2.6e-06	0.000109	0.12
LOC110494030	inter-alpha-trypsin inhibitor heavy chain H3						LOC110494030	NC_048581.1	complement(49184688..49224409)	0.82	4.46	21.95	4.34e-13	1.7e-10	1.94e-08
LOC110519741	fatty acid binding protein 1-B.1-like						LOC110519741	NC_048570.1	complement(40397238..40399864)	0.03	4.46	21.95	0.00258	0.03	1
cblnl	precerebellin-like protein						cblnl	NC_048572.1	10115077..10116359	13.33	4.45	21.8	6.03e-11	1.24e-08	2.69e-06
si:ch1073-126c3.2	uncharacterized LOC110502557						si:ch1073-126c3.2	NC_048587.1	29993597..29995811	3.68	4.44	21.78	7.66e-11	1.49e-08	3.42e-06
c4b	complement 4B (Chido blood group)						c4b	NC_048567.1	complement(2889071..2916355)	1.76	4.44	21.76	7.34e-12	1.96e-09	3.28e-07
LOC110529338	uncharacterized LOC110529338						LOC110529338	NC_048572.1	9972081..9979621	0.55	4.42	21.38	9.42e-09	9.67e-07	0.000421
si:ch211-262h13.5	uncharacterized LOC110515801						si:ch211-262h13.5	NC_048569.1	92869491..92875576	0.22	4.41	21.3	2.23e-08	1.98e-06	0.000996
LOC110523359	apolipoprotein A-IV						LOC110523359	NC_048569.1	17877617..17879225	3.16	4.41	21.28	1.28e-05	0.000399	0.57
LOC110519746	complement C1q-like protein 2						LOC110519746	NC_048585.1	2579232..2580459	0.28	4.41	21.22	6.07e-05	0.00142	1
wu:fj16a03	toxin-1						wu:fj16a03	NC_048565.1	66014185..66019038	3.23	4.41	21.21	1.61e-10	2.86e-08	7.19e-06
LOC100136696	flavin-containing monooxygenase FMO1						LOC100136696	NC_048569.1	72041148..72053264	0.44	4.4	21.17	3.33e-09	3.97e-07	0.000149
LOC110517089	fatty acid-binding protein 10-A, liver basic						LOC110517089	NC_048567.1	28255151..28256509	21.1	4.39	21.04	5.24e-09	5.93e-07	0.000234
c8b	complement component 8, beta polypeptide						c8b	NC_048592.1	11337787..11343799	1.05	4.39	21.03	1.18e-08	1.17e-06	0.000528
vtnb	vitronectin b						vtnb	NC_048579.1	complement(43169861..43196708)	0.11	4.38	20.88	9.09e-10	1.29e-07	4.06e-05
LOC110530020	angiopoietin-related protein 3						LOC110530020	NC_048572.1	50379771..50383088	0.34	4.38	20.84	2.11e-06	9.23e-05	0.09
LOC100136613	complement C1q-like protein 3						LOC100136613	NC_048580.1	64630443..64645181	0.58	4.37	20.75	2.93e-07	1.75e-05	0.01
LOC110496802	lens epithelium-derived growth factor						LOC110496802	NC_048582.1	complement(35422374..35427024)	0.15	4.37	20.66	6.29e-08	4.77e-06	0.00281
LOC100135924	complement C1 inhibitor						LOC100135924	NC_048574.1	complement(58293206..58299539)	1.45	4.36	20.5	1.82e-08	1.67e-06	0.000814
LOC110530207	alpha-tocopherol transfer protein						LOC110530207	NC_048572.1	57081546..57086615	0.14	4.35	20.41	2.62e-06	0.000109	0.12
LOC118939505	pepsin A-like						LOC118939505	NC_048580.1	complement(10209476..10213292)	0.13	4.35	20.38	0.000209	0.00376	1
LOC110492679	aerolysin-like protein						LOC110492679	NC_048580.1	complement(72202777..72207681)	0.02	4.35	20.36	0.0067	0.05	1
LOC110529376	leucine-rich alpha-2-glycoprotein						LOC110529376	NC_048572.1	11990636..11992300	0.95	4.35	20.33	4.01e-09	4.68e-07	0.000179
uroc1	urocanate hydratase 1						uroc1	NC_048571.1	complement(60490775..60500443)	0.3	4.34	20.27	2.3e-07	1.42e-05	0.01
LOC110514368	fucolectin-1						LOC110514368	NC_048567.1	complement(23172610..23196343)	0.04	4.34	20.24	9.11e-07	4.62e-05	0.04
LOC100135849	low-density lipoprotein receptor						LOC100135849	NC_048577.1	45001558..45015370	0.21	4.31	19.89	3.91e-11	8.52e-09	1.75e-06
ly97.3	lymphocyte antigen 97, tandem duplicate 3						ly97.3	NC_048572.1	86912177..86920513	0.41	4.31	19.8	9.97e-09	1.01e-06	0.000446
c13h17orf67	chromosome 13 C17orf67 homolog						c13h17orf67	NC_048577.1	22606256..22610371	0.35	4.3	19.72	7.49e-07	3.91e-05	0.03
aqp10a	aquaporin 10a						aqp10a	NC_048566.1	complement(15992668..16004703)	0.6	4.29	19.62	1.4e-11	3.55e-09	6.28e-07
LOC118941515	uncharacterized LOC118941515						LOC118941515	NC_048583.1	complement(61470447..61477998)	0.2	4.27	19.26	2.34e-08	2.06e-06	0.00105
LOC110516752	E3 ubiquitin-protein ligase RNF128-like						LOC110516752	NC_048570.1	80477819..80479832	0.09	4.26	19.21	0.00137	0.02	1
LOC100653464	complement factor B/C2						LOC100653464	NC_048572.1	complement(74631297..74665700)	0.19	4.26	19.12	9.95e-11	1.91e-08	4.45e-06
LOC110487257	transmembrane protease serine 6						LOC110487257	NC_048577.1	9208432..9222891	0.13	4.25	19.02	2.43e-07	1.49e-05	0.01
asgrl2	asialoglycoprotein receptor-like 2						asgrl2	NC_048585.1	complement(62921176..62939505)	0.21	4.25	19	3.63e-09	4.28e-07	0.000162
LOC110525263	uncharacterized LOC110525263						LOC110525263	NC_048565.1	complement(53853860..53868090)	0.02	4.22	18.69	7.62e-06	0.000262	0.34
LOC110535964	uncharacterized LOC110535964						LOC110535964	NC_048575.1	complement(54238558..54242711)	0.03	4.22	18.69	0.00357	0.03	1
LOC118941446	CD209 antigen-like protein C						LOC118941446	NC_048583.1	9161809..9173405	0.02	4.21	18.57	2.23e-05	0.000628	1
stl1	rhamnose binding lectin STL1						stl1	NC_048585.1	complement(59896373..59905625)	1.14	4.21	18.48	4.01e-08	3.23e-06	0.00179
LOC118964734	extensin-like						LOC118964734	NC_048569.1	91284238..91285565	0.06	4.2	18.41	0.00515	0.04	1
LOC110500049	phenylalanine-4-hydroxylase						LOC110500049	NC_048585.1	23295783..23313876	0.11	4.2	18.36	2.03e-08	1.84e-06	0.000909
LOC118964801	uncharacterized LOC118964801						LOC118964801	NC_048570.1	543104..545704	0.03	4.2	18.36	0.00525	0.04	1
serping1	serpin peptidase inhibitor, clade G (C1 inhibitor), member 1						serping1	NC_048583.1	19745460..19751328	3.94	4.19	18.3	2.99e-06	0.000123	0.13
c8a	complement component 8, alpha polypeptide						c8a	NC_048572.1	73385749..73391417	2.19	4.17	18.03	2.6e-07	1.57e-05	0.01
cfb	complement factor B						cfb	NC_048574.1	47937363..47950461	3.26	4.17	18.03	5.85e-11	1.21e-08	2.62e-06
LOC110525956	fatty acid binding protein 1-B.1						LOC110525956	NC_048570.1	40438659..40440911	0.06	4.16	17.92	0.000687	0.00943	1
LOC118944655	uncharacterized LOC118944655						LOC118944655	NC_048565.1	19844412..19847992	0.09	4.16	17.92	4.79e-06	0.000181	0.21
LOC110495527	coagulation factor X						LOC110495527	NC_048582.1	complement(12833642..12837832)	3.62	4.15	17.74	5.23e-08	4.06e-06	0.00234
proca	protein C (inactivator of coagulation factors Va and VIIIa), a						proca	NC_048572.1	46399019..46406905	0.76	4.15	17.7	7.4e-09	8.01e-07	0.000331
apom	apolipoprotein M						apom	NC_048567.1	26438153..26446090	0.28	4.14	17.62	3.5e-06	0.00014	0.16
c1r	complement C1r						c1r	NC_048567.1	complement(11819613..11825101)	2.67	4.13	17.57	2.55e-06	0.000108	0.11
LOC110512308	coagulation factor VII						LOC110512308	NC_048582.1	complement(12857249..12862211)	0.28	4.12	17.37	4.6e-07	2.59e-05	0.02
LOC110503755	alpha-2-macroglobulin-like						LOC110503755	NC_048588.1	11839776..11877875	0.07	4.08	16.97	1.73e-07	1.11e-05	0.00772
LOC110489025	ribonuclease-like 3						LOC110489025	NC_048578.1	complement(24557086..24558257)	4.26	4.08	16.92	8.16e-07	4.21e-05	0.04
elovl5	ELOVL fatty acid elongase 5						elovl5	NC_048584.1	34594957..34606103	0.3	4.08	16.9	5.08e-08	3.95e-06	0.00227
LOC110492080	uncharacterized LOC110492080						LOC110492080	NC_048580.1	43968778..43981151	0.07	4.06	16.63	4.94e-06	0.000184	0.22
nme4	NME/NM23 nucleoside diphosphate kinase 4						nme4	NC_048576.1	59508568..59539373	0.2	4.05	16.61	6.69e-09	7.31e-07	0.000299
LOC100135885	glucose-6-phosphatase						LOC100135885	NC_048584.1	16789813..16795054	0.19	4.03	16.36	1.04e-05	0.000336	0.46
LOC110527952	inter-alpha-trypsin inhibitor heavy chain H3						LOC110527952	NC_048571.1	complement(49275181..49289804)	0.74	4.03	16.33	1.83e-07	1.17e-05	0.00818
uraha	urate (5-hydroxyiso-) hydrolase a						uraha	NC_048590.1	29537984..29540755	0.27	4.02	16.22	3.47e-07	2.04e-05	0.02
LOC118939527	intelectin-like						LOC118939527	NC_048580.1	36054222..36055520	0.43	4.02	16.18	1.87e-05	0.000544	0.84
LOC100136618	fructose-1,6-bisphosphatase 1						LOC100136618	NC_048569.1	43066710..43070259	0.74	4.01	16.1	3.04e-09	3.68e-07	0.000136
LOC118964187	uncharacterized LOC118964187						LOC118964187	NC_048567.1	57976065..57978805	0.02	4.01	16.08	0.00678	0.05	1
serpinc1	serpin peptidase inhibitor, clade C (antithrombin), member 1						serpinc1	NC_048569.1	56696618..56702156	1.28	4	16.05	5.78e-10	8.64e-08	2.58e-05
LOC110530587	complement C3-like						LOC110530587	NC_048572.1	complement(74565758..74624091)	0.58	4	16.01	1.25e-09	1.7e-07	5.61e-05
LOC110491474	glucose-6-phosphatase						LOC110491474	NC_048580.1	complement(17376457..17380710)	0.12	4	16	4.41e-07	2.5e-05	0.02
LOC110489722	E3 ubiquitin/ISG15 ligase TRIM25-like						LOC110489722	NC_048579.1	complement(17751248..17756522)	0.03	3.99	15.92	0.00364	0.03	1
LOC118965290	uncharacterized LOC118965290						LOC118965290	NC_048571.1	45355541..45387473	0.00352	3.99	15.88	0.000438	0.00663	1
LOC110526684	uncharacterized LOC110526684						LOC110526684	NC_048570.1	82348809..82356001	0.92	3.98	15.83	2.15e-10	3.7e-08	9.62e-06
LOC110494898	transmembrane protease serine 6						LOC110494898	NC_048581.1	16802113..16817808	0.11	3.98	15.78	9.73e-07	4.89e-05	0.04
LOC110493791	uncharacterized LOC110493791						LOC110493791	NC_048581.1	34776863..34780593	2.51	3.97	15.66	6.94e-06	0.000244	0.31
LOC110496393	nuclear receptor subfamily 0 group B member 2						LOC110496393	NC_048582.1	complement(47326949..47328359)	0.16	3.95	15.47	0.000424	0.0065	1
LOC110496123	uncharacterized LOC110496123						LOC110496123	NC_048582.1	36966379..36967979	0.1	3.95	15.42	0.00367	0.03	1
LOC110498443	mitochondrial uncoupling protein 2						LOC110498443	NC_048574.1	69009057..69013589	0.06	3.94	15.4	0.000141	0.00276	1
hpda	4-hydroxyphenylpyruvate dioxygenase a						hpda	NC_048574.1	6778852..6801861	0.4	3.94	15.32	3.27e-08	2.71e-06	0.00146
LOC110494513	inter-alpha-trypsin inhibitor heavy chain H3						LOC110494513	NC_048581.1	72630322..72639097	3.28	3.94	15.31	4.16e-10	6.5e-08	1.86e-05
LOC110527204	vitamin K-dependent protein Z						LOC110527204	NC_048571.1	5791307..5795601	0.17	3.93	15.24	4.32e-05	0.00108	1
LOC110510206	apolipoprotein C-I						LOC110510206	NC_048567.1	13517655..13520033	18.89	3.92	15.18	9e-08	6.42e-06	0.00403
LOC110536458	annexin A3						LOC110536458	NC_048575.1	79171897..79182526	0.05	3.92	15.16	5.29e-05	0.00127	1
LOC110529381	apolipoprotein B-100-like						LOC110529381	NC_048572.1	12106018..12124292	0.04	3.91	15	0.000155	0.00297	1
LOC118940186	piggyBac transposable element-derived protein 4-like						LOC118940186	NC_048581.1	complement(2330274..2350288)	0.02	3.91	14.99	4.93e-06	0.000184	0.22
LOC110532634	hepatocyte nuclear factor 4-alpha						LOC110532634	NC_048573.1	complement(63913817..63921472)	0.06	3.89	14.86	9.05e-06	0.000301	0.4
LOC110488894	fatty acid-binding protein 10-A, liver basic						LOC110488894	NC_048566.1	36825735..36827081	3.84	3.88	14.71	8.61e-07	4.4e-05	0.04
LOC110511678	cytochrome P450 2K1						LOC110511678	NC_048577.1	60134442..60147485	0.09	3.87	14.63	1.37e-06	6.39e-05	0.06
LOC110486618	serine/threonine-protein kinase SBK1						LOC110486618	NC_048577.1	complement(47999581..48015949)	0.07	3.86	14.48	1.62e-07	1.06e-05	0.00722
LOC110492286	solute carrier family 2, facilitated glucose transporter member 1-like						LOC110492286	NC_048580.1	complement(53324324..53376992)	0.23	3.86	14.47	1.02e-09	1.43e-07	4.56e-05
LOC110506537	aquaporin-9						LOC110506537	NC_048590.1	complement(28083745..28098030)	0.05	3.85	14.42	2.4e-05	0.000666	1
LOC110534411	cytochrome P450 4V2						LOC110534411	NC_048574.1	complement(60742294..60755700)	0.44	3.85	14.4	9.72e-09	9.9e-07	0.000435
LOC110495546	uncharacterized LOC110495546						LOC110495546	NC_048571.1	complement(8001561..8004775)	0.03	3.83	14.25	0.00111	0.01	1
LOC100136077	prothrombin						LOC100136077	NC_048590.1	complement(17760662..17766644)	11.35	3.83	14.22	9.83e-07	4.92e-05	0.04
LOC110528573	protein-glutamine gamma-glutamyltransferase 2-like						LOC110528573	NC_048571.1	80086570..80097955	0.02	3.83	14.19	9.73e-05	0.00205	1
LOC110499340	uncharacterized LOC110499340						LOC110499340	NC_048584.1	complement(32702718..32704453)	0.12	3.82	14.17	7.99e-05	0.00176	1
LOC110487965	gap junction beta-1 protein-like						LOC110487965	NC_048578.1	41599281..41602756	0.05	3.82	14.13	3.42e-05	0.000892	1
LOC110534076	gamma-aminobutyric acid type B receptor subunit 2						LOC110534076	NC_048566.1	complement(13926181..13935276)	9.59	3.82	14.09	2.02e-08	1.83e-06	0.000903
LOC118944073	uncharacterized LOC118944073						LOC118944073	NC_048588.1	8076117..8080686	0.07	3.81	14	0.000323	0.00529	1
serpind1	serpin peptidase inhibitor, clade D (heparin cofactor), member 1						serpind1	NC_048570.1	complement(49233584..49240694)	1.95	3.81	13.99	3.08e-10	5.02e-08	1.38e-05
LOC118944086	uncharacterized LOC118944086						LOC118944086	NC_048588.1	11933046..11938141	0.06	3.78	13.76	0.000312	0.00514	1
pla2g12b	phospholipase A2, group XIIB						pla2g12b	NC_048580.1	complement(6710844..6729641)	0.04	3.78	13.72	5e-05	0.00122	1
LOC110502651	S-adenosylmethionine synthase						LOC110502651	NC_048587.1	complement(35196193..35222086)	0.09	3.78	13.7	2.4e-06	0.000102	0.11
LOC110506677	complement C4-like						LOC110506677	NC_048566.1	complement(9116566..9141714)	0.62	3.77	13.65	1.32e-09	1.76e-07	5.92e-05
LOC110527202	vitamin K-dependent protein Z						LOC110527202	NC_048582.1	complement(12829603..12833072)	0.27	3.77	13.64	6.7e-06	0.000237	0.3
LOC110507486	cytochrome P450 2M1-like						LOC110507486	NC_048591.1	complement(9574812..9593579)	0.18	3.77	13.6	1.34e-06	6.3e-05	0.06
LOC110491370	APOBEC1 complementation factor						LOC110491370	NC_048580.1	13258391..13267574	0.15	3.76	13.59	6.63e-07	3.51e-05	0.03
LOC110506112	mucin-5AC-like						LOC110506112	NC_048590.1	complement(31869062..31902348)	0.03	3.74	13.37	0.000277	0.00467	1
cyp2k5	cytochrome P450 2K5						cyp2k5	NC_048573.1	complement(68589694..68603072)	0.38	3.74	13.34	4.62e-07	2.59e-05	0.02
LOC110536424	uncharacterized LOC110536424						LOC110536424	NC_048575.1	complement(77481872..77515930)	0.13	3.73	13.31	1.79e-08	1.65e-06	0.000802
LOC110495519	coagulation factor VII-like						LOC110495519	NC_048571.1	5748852..5758837	0.03	3.73	13.27	0.000126	0.00252	1
cldn2	claudin 2						cldn2	NC_048579.1	44719300..44721744	0.23	3.72	13.19	9.43e-05	0.00201	1
LOC110535440	organic solute transporter subunit alpha						LOC110535440	NC_048575.1	19401522..19414736	0.2	3.71	13.1	9.04e-09	9.36e-07	0.000404
LOC110535324	gamma-aminobutyric acid type B receptor subunit 2						LOC110535324	NC_048567.1	complement(5324124..5333624)	6.92	3.71	13.04	9.19e-08	6.52e-06	0.00411
LOC110524788	complement factor H						LOC110524788	NC_048569.1	90809543..90814365	1.33	3.7	13.01	1.93e-06	8.56e-05	0.09
LOC118966137	isocitrate dehydrogenase [NAD] subunit gamma 1, mitochondrial-like						LOC118966137	NC_048573.1	79107315..79174570	0.12	3.7	12.99	3.31e-22	1.23e-18	1.48e-17
LOC110497872	protein Z-dependent protease inhibitor-like						LOC110497872	NC_048583.1	complement(41199845..41204084)	0.24	3.69	12.89	4.09e-05	0.00103	1
LOC118944095	uncharacterized LOC118944095						LOC118944095	NC_048588.1	complement(12022670..12024891)	0.08	3.68	12.8	0.00116	0.01	1
LOC110529045	retinol dehydrogenase 7-like						LOC110529045	NC_048571.1	80751492..80760209	0.07	3.67	12.7	4.39e-07	2.49e-05	0.02
LOC118938701	uncharacterized LOC118938701						LOC118938701	NC_048578.1	18940757..18948129	0.37	3.66	12.67	1.5e-19	2.69e-16	6.72e-15
LOC110487384	zinc finger protein 239-like						LOC110487384	NC_048577.1	26373820..26379952	0.04	3.63	12.37	8.38e-06	0.000282	0.37
LOC100136615	differentially regulated trout protein 1						LOC100136615	NC_048571.1	21749340..21751525	2.59	3.63	12.36	4.62e-07	2.59e-05	0.02
c8g	complement component 8, gamma polypeptide						c8g	NC_048575.1	complement(17036651..17042895)	1.15	3.63	12.34	1.1e-06	5.36e-05	0.05
f7l	coagulation factor VII, like						f7l	NC_048571.1	5745687..5748743	0.17	3.63	12.34	9.09e-05	0.00195	1
LOC110522204	gap junction Cx32.2 protein-like						LOC110522204	NC_048568.1	complement(16656912..16659864)	0.12	3.62	12.32	0.00229	0.02	1
LOC110538990	protein FAM83F						LOC110538990	NC_048576.1	80856396..80870598	0.03	3.59	12	0.000112	0.00229	1
LOC118937428	uncharacterized LOC118937428						LOC118937428	NC_048575.1	84039941..84041300	0.26	3.57	11.86	7.24e-05	0.00163	1
tfa	transferrin-a						tfa	NC_048592.1	complement(26974438..26998393)	7.05	3.57	11.86	2.97e-08	2.53e-06	0.00133
LOC110529383	apolipoprotein B-100						LOC110529383	NC_048572.1	12137616..12153511	5.62	3.56	11.79	1.46e-05	0.000445	0.65
LOC110496550	Y+L amino acid transporter 2						LOC110496550	NC_048582.1	54657406..54687881	0.16	3.56	11.78	4.01e-18	5.78e-15	1.79e-13
apoc2	apolipoprotein C-II						apoc2	NC_048566.1	22376139..22378150	7.1	3.55	11.74	9.46e-06	0.00031	0.42
LOC110509038	angiopoietin-related protein 3						LOC110509038	NC_048592.1	complement(33572110..33575991)	0.66	3.55	11.71	1.74e-06	7.85e-05	0.08
LOC110508116	thyroid hormone responsive						LOC110508116	NC_048591.1	46971287..46972031	15.94	3.55	11.69	2e-06	8.83e-05	0.09
LOC110532592	melanopsin-A-like						LOC110532592	NC_048565.1	complement(67872959..67899973)	0.56	3.54	11.62	2.06e-06	9.06e-05	0.09
LOC110499065	glucose-6-phosphatase						LOC110499065	NC_048584.1	complement(16784825..16789220)	0.15	3.51	11.36	3.64e-05	0.000938	1
LOC118964685	uncharacterized LOC118964685						LOC118964685	NC_048569.1	90878331..90880383	1.33	3.5	11.29	0.000521	0.00759	1
akr1a1a	aldo-keto reductase family 1, member A1a (aldehyde reductase)						akr1a1a	NC_048575.1	60938353..60941806	0.12	3.48	11.15	3.48e-06	0.00014	0.16
miox	myo-inositol oxygenase						miox	NC_048566.1	complement(76066800..76069833)	0.48	3.48	11.15	2.32e-06	9.96e-05	0.1
LOC110527807	hepatocyte growth factor-like protein						LOC110527807	NC_048571.1	complement(43003314..43027816)	0.11	3.47	11.1	3.79e-07	2.19e-05	0.02
LOC118966002	GTPase IMAP family member 7-like						LOC118966002	NC_048573.1	15342924..15348526	0.09	3.47	11.1	0.000118	0.0024	1
LOC110528366	vesicle transport protein GOT1A						LOC110528366	NC_048571.1	70049291..70053772	0.05	3.46	10.97	0.00163	0.02	1
LOC110533697	alpha-2-antiplasmin						LOC110533697	NC_048574.1	complement(34356495..34363372)	0.28	3.45	10.93	6.77e-06	0.000239	0.3
sec14l7	SEC14-like lipid binding 7						sec14l7	NC_048569.1	complement(16872284..16896878)	0.07	3.45	10.92	4.89e-06	0.000183	0.22
agt	angiotensinogen						agt	NC_048584.1	complement(27292336..27298276)	0.83	3.44	10.85	6.38e-05	0.00148	1
LOC110493703	beta-2-glycoprotein 1						LOC110493703	NC_048581.1	complement(30927248..30933785)	0.31	3.43	10.74	4.46e-06	0.000171	0.2
LOC118938142	uncharacterized LOC118938142						LOC118938142	NC_048577.1	3611062..3625291	0.08	3.42	10.68	9.25e-08	6.55e-06	0.00414
tdo2a	tryptophan 2,3-dioxygenase a						tdo2a	NC_048578.1	17621846..17625730	0.27	3.41	10.6	2.69e-05	0.000734	1
LOC110496274	uncharacterized LOC110496274						LOC110496274	NC_048582.1	complement(41638254..41645613)	0.06	3.4	10.54	7.44e-06	0.000257	0.33
allc	allantoicase						allc	NC_048572.1	32691529..32696670	0.06	3.4	10.52	0.00102	0.01	1
LOC110499564	uncharacterized LOC110499564						LOC110499564	NC_048584.1	43137388..43148369	0.06	3.4	10.52	9.45e-05	0.00201	1
LOC110525113	beta,beta-carotene 9',10'-oxygenase						LOC110525113	NC_048570.1	19919653..19944048	0.04	3.39	10.46	1.35e-05	0.000415	0.6
LOC110494656	hepatocyte growth factor-like protein						LOC110494656	NC_048581.1	79848482..79871163	0.07	3.38	10.39	1.42e-06	6.6e-05	0.06
LOC110522782	bile acid receptor						LOC110522782	NC_048565.1	complement(40920939..40943817)	0.05	3.37	10.37	2.61e-05	0.000715	1
LOC110509755	succinyl-CoA:3-ketoacid coenzyme A transferase 1, mitochondrial						LOC110509755	NC_048593.1	complement(19217343..19224878)	0.11	3.36	10.29	4.98e-06	0.000185	0.22
LOC110511679	cytochrome P450 2K1-like						LOC110511679	NC_048576.1	89619689..89632364	0.16	3.36	10.25	2.05e-05	0.000587	0.92
LOC110520680	complement C1q-like protein 2						LOC110520680	NC_048567.1	84006473..84007610	4.79	3.36	10.24	2.6e-06	0.000109	0.12
LOC118964970	very long-chain acyl-CoA synthetase-like						LOC118964970	NC_048570.1	complement(91343198..91356880)	0.1	3.36	10.24	2.32e-05	0.000647	1
LOC110508975	carboxypeptidase N subunit 2						LOC110508975	NC_048592.1	complement(31952199..31954935)	0.06	3.35	10.21	0.00238	0.02	1
LOC110518415	uncharacterized LOC110518415						LOC110518415	NC_048581.1	10397986..10401763	0.03	3.34	10.1	0.00289	0.03	1
LOC110506807	E3 ubiquitin-protein ligase RNF128-like						LOC110506807	NC_048590.1	40842362..40844447	0.28	3.33	10.07	0.000874	0.01	1
LOC110526456	vitamin D(3) 25-hydroxylase						LOC110526456	NC_048570.1	68978897..68988139	0.3	3.33	10.06	1.94e-06	8.61e-05	0.09
LOC118936539	complement C1q-like protein 2						LOC118936539	NC_048579.1	complement(77514286..77515212)	0.78	3.33	10.03	0.000203	0.00367	1
LOC110525533	ubiquitin-conjugating enzyme E2 G1						LOC110525533	NC_048570.1	23002738..23007312	0.08	3.3	9.87	1.55e-05	0.000467	0.69
LOC110508071	diacylglycerol O-acyltransferase 2-like						LOC110508071	NC_048591.1	42993694..42996463	0.11	3.3	9.82	0.000805	0.01	1
LOC110491286	5-hydroxytryptamine receptor 7-like						LOC110491286	NC_048580.1	complement(7111505..7115346)	0.06	3.29	9.77	0.000111	0.00229	1
LOC110490571	4-galactosyl-N-acetylglucosaminide 3-alpha-L-fucosyltransferase 9						LOC110490571	NC_048579.1	complement(62754956..62766800)	0.00807	3.28	9.72	0.00198	0.02	1
pdzd3b	PDZ domain containing 3b						pdzd3b	NC_048574.1	52606343..52620412	0.01	3.28	9.71	6.08e-05	0.00142	1
LOC110531525	E3 ubiquitin-protein ligase TRIM39						LOC110531525	NC_048573.1	13651265..13667682	0.03	3.28	9.69	0.000123	0.00248	1
LOC118936615	collagen alpha-1(VI) chain-like						LOC118936615	NC_048567.1	5605777..5612122	0.02	3.26	9.56	0.00657	0.05	1
LOC110505851	MFS-type transporter SLC18B1						LOC110505851	NC_048589.1	complement(36415448..36427489)	0.01	3.25	9.52	0.00167	0.02	1
abcg8	ATP-binding cassette, sub-family G (WHITE), member 8						abcg8	NC_048584.1	28316489..28331818	0.06	3.24	9.43	3.89e-05	0.000993	1
LOC110496519	biotinidase						LOC110496519	NC_048582.1	53277785..53307126	1.29	3.23	9.39	1.8e-08	1.65e-06	0.000804
LOC110497416	GRB2-associated and regulator of MAPK protein 2						LOC110497416	NC_048566.1	81209657..81213316	0.04	3.22	9.34	0.00345	0.03	1
LOC110531556	uncharacterized LOC110531556						LOC110531556	NC_048573.1	14364241..14376287	0.12	3.19	9.13	0.000432	0.00657	1
LOC110494340	interferon regulatory factor 6						LOC110494340	NC_048581.1	63232397..63238751	0.02	3.18	9.05	0.00678	0.05	1
si:cabz01068815.1	Solute carrier family 51 subunit beta						si:cabz01068815.1	NC_048590.1	42609361..42617573	0.09	3.16	8.96	0.000444	0.0067	1
LOC110503568	complement C1r subcomponent						LOC110503568	NC_048566.1	complement(20391977..20399493)	0.38	3.16	8.95	6.68e-06	0.000237	0.3
apoc4	apolipoprotein C-IV						apoc4	NC_048566.1	22348543..22349936	9.95	3.16	8.91	6.14e-07	3.31e-05	0.03
f2	coagulation factor II (thrombin)						f2	NC_048570.1	complement(57576081..57581067)	4.65	3.15	8.88	0.00018	0.00335	1
LOC118938760	protein mono-ADP-ribosyltransferase PARP4-like						LOC118938760	NC_048578.1	complement(30796752..30799172)	0.04	3.15	8.88	0.00346	0.03	1
fd6d	delta 6-desaturase-like						fd6d	NC_050570.1	complement(6134746..6146587)	0.98	3.14	8.83	1.24e-08	1.21e-06	0.000552
LOC118940217	cytochrome P450 3A27-like						LOC118940217	NC_048581.1	complement(4843668..4891016)	0.04	3.14	8.83	4.34e-05	0.00108	1
LOC110531522	butyrophilin subfamily 1 member A1						LOC110531522	NC_048573.1	complement(13625181..13643119)	0.09	3.14	8.82	3.44e-06	0.000139	0.15
LOC110498176	mitochondrial basic amino acids transporter						LOC110498176	NC_048583.1	complement(57806776..57817395)	0.1	3.14	8.81	2.47e-10	4.2e-08	1.1e-05
LOC118938103	keratin-associated protein 4-3-like						LOC118938103	NC_048577.1	69380529..69381784	0.23	3.12	8.72	0.000154	0.00296	1
zp2.3	zona pellucida glycoprotein 2.3						zp2.3	NC_048565.1	complement(34686750..34690959)	0.67	3.12	8.67	0.000357	0.00569	1
LOC110499521	beta-microseminoprotein						LOC110499521	NC_048584.1	46546637..46552960	0.07	3.11	8.63	0.00294	0.03	1
LOC110510198	apolipoprotein A-IV-like						LOC110510198	NC_048567.1	13484307..13486285	3	3.1	8.59	0.00119	0.01	1
abcg5	ATP-binding cassette, sub-family G (WHITE), member 5						abcg5	NC_048584.1	complement(28300705..28316420)	0.03	3.1	8.58	0.000237	0.00415	1
LOC110530943	dihydropyrimidine dehydrogenase [NADP(+)]						LOC110530943	NC_048572.1	56113954..56250195	0.03	3.1	8.58	1.33e-08	1.28e-06	0.000595
LOC118964401	uncharacterized LOC118964401						LOC118964401	NC_048568.1	complement(4193595..4197990)	0.59	3.1	8.56	3.74e-15	2.46e-12	1.67e-10
LOC110500318	6-phosphofructo-2-kinase/fructose-2,6-bisphosphatase						LOC110500318	NC_048585.1	complement(35441230..35484862)	0.05	3.09	8.49	0.000189	0.00347	1
LOC118966699	uncharacterized LOC118966699						LOC118966699	NC_048574.1	complement(7002959..7006459)	0.02	3.09	8.49	0.00492	0.04	1
LOC110527200	coagulation factor X						LOC110527200	NC_048571.1	5786942..5791154	0.29	3.08	8.46	0.00117	0.01	1
LOC110512827	piggyBac transposable element-derived protein 4						LOC110512827	NC_048577.1	2205954..2213834	0.04	3.08	8.44	0.000138	0.00272	1
LOC110535658	uncharacterized LOC110535658						LOC110535658	NC_048575.1	37542062..37543190	1.16	3.08	8.43	0.000741	0.00999	1
LOC110495590	zinc finger protein 345						LOC110495590	NC_048571.1	complement(61099..69100)	0.04	3.07	8.42	0.00121	0.01	1
LOC110486987	cytochrome P450 2K1-like						LOC110486987	NC_048577.1	complement(60274725..60338427)	0.00878	3.07	8.37	0.000278	0.00468	1
npc1l1	NPC1-like 1						npc1l1	NC_048570.1	complement(39935328..39946578)	0.09	3.06	8.37	3.79e-05	0.000972	1
ebi3	Epstein-Barr virus induced 3						ebi3	NC_048582.1	18903865..18905404	0.48	3.06	8.34	0.000711	0.00967	1
LOC110488941	dihydropteridine reductase						LOC110488941	NC_048578.1	18788289..18802243	0.05	3.06	8.34	0.00101	0.01	1
LOC118938493	zinc finger protein 2 homolog						LOC118938493	NC_048577.1	735179..744529	0.04	3.06	8.34	1.22e-05	0.000384	0.54
LOC118936459	zinc finger protein 436-like						LOC118936459	NC_048568.1	4742517..4747756	0.26	3.05	8.3	1.79e-08	1.65e-06	0.000802
vil1	villin 1						vil1	NC_048586.1	complement(19743720..19763860)	0.44	3.05	8.29	0.000387	0.00608	1
wdr97	WD repeat domain 97						wdr97	NC_048579.1	31306646..31332697	0.35	3.03	8.17	1.38e-13	6.24e-11	6.17e-09
adamts13	ADAM metallopeptidase with thrombospondin type 1 motif, 13						adamts13	NC_048575.1	complement(54082834..54096962)	0.15	3.01	8.07	1.51e-07	1e-05	0.00677
LOC100135907	vitelline envelope protein gamma						LOC100135907	NC_048566.1	76531419..76537667	0.88	3.01	8.04	0.000123	0.00248	1
agxta	alanine--glyoxylate and serine--pyruvate aminotransferase a						agxta	NC_048565.1	4948727..4957086	0.31	3	8.03	2.03e-05	0.000583	0.91
LOC118937787	lysoplasmalogenase-like						LOC118937787	NC_048576.1	complement(93497315..93501466)	0.25	3	8.03	0.00109	0.01	1
LOC110498968	GTP cyclohydrolase 1						LOC110498968	NC_048584.1	complement(11555259..11564924)	0.03	3	7.99	0.000892	0.01	1
LOC110532753	mitogen-activated protein kinase 14A						LOC110532753	NC_048573.1	68740732..68765014	0.02	2.99	7.93	7.24e-06	0.000251	0.32
LOC118940330	B-cell receptor CD22-like						LOC118940330	NC_048581.1	16127111..16131543	0.05	2.99	7.93	0.00112	0.01	1
LOC118944076	uncharacterized LOC118944076						LOC118944076	NC_048588.1	16138151..16142416	0.02	2.99	7.93	0.00558	0.04	1
LOC110498444	mitochondrial uncoupling protein 2						LOC110498444	NC_048583.1	complement(10158195..10163470)	0.08	2.98	7.91	0.00181	0.02	1
LOC110501418	uncharacterized LOC110501418						LOC110501418	NC_048586.1	complement(12806707..12812450)	0.22	2.98	7.9	6.77e-06	0.000239	0.3
LOC118941422	CD209 antigen-like protein C						LOC118941422	NC_048583.1	complement(4711794..4720855)	0.03	2.97	7.81	0.00249	0.02	1
LOC110537063	trypsin inhibitor ClTI-1						LOC110537063	NC_048576.1	16568571..16569485	1.11	2.96	7.77	0.00211	0.02	1
cdhr5b	cadherin-related family member 5b						cdhr5b	NC_050570.1	13236969..13250964	0.3	2.95	7.72	0.00116	0.01	1
gc	GC vitamin D binding protein						gc	NC_048575.1	80136423..80158994	0.08	2.95	7.71	9.09e-06	0.000301	0.41
igfbp1	insulin-like growth factor binding protein 1						igfbp1	NC_048572.1	complement(69151310..69157559)	0.04	2.94	7.7	0.00702	0.05	1
LOC110527240	vesicle transport protein SFT2B-like						LOC110527240	NC_048571.1	6360981..6365038	0.04	2.94	7.7	0.00214	0.02	1
LOC118964933	uncharacterized LOC118964933						LOC118964933	NC_048570.1	76604690..76620121	0.00981	2.94	7.66	0.0047	0.04	1
LOC110491242	sphingomyelin synthase-related protein 1						LOC110491242	NC_048580.1	132282..150267	0.02	2.93	7.63	0.00219	0.02	1
LOC110531988	fibulin-1						LOC110531988	NC_048573.1	complement(37034299..37081769)	0.02	2.93	7.61	8.31e-05	0.00182	1
LOC118964645	uncharacterized LOC118964645						LOC118964645	NC_048569.1	75061181..75068745	0.03	2.93	7.61	0.00166	0.02	1
LOC118962850	uncharacterized LOC118962850						LOC118962850	NC_048567.1	55933563..55935062	0.3	2.92	7.57	5.18e-05	0.00125	1
LOC110493394	aldo-keto reductase family 1 member D1						LOC110493394	NC_048566.1	complement(62268804..62272122)	0.29	2.92	7.55	0.000404	0.00625	1
LOC110511074	intelectin-like						LOC110511074	NC_048580.1	36045989..36047282	0.78	2.89	7.39	0.000396	0.00615	1
LOC110496341	lanosterol 14-alpha demethylase						LOC110496341	NC_048582.1	complement(44158843..44165139)	0.13	2.88	7.38	0.000136	0.00267	1
LOC110491696	C-reactive protein						LOC110491696	NC_048580.1	complement(24611547..24613120)	3.77	2.88	7.36	2.49e-05	0.000686	1
LOC118965299	uncharacterized LOC118965299						LOC118965299	NC_048571.1	complement(53369634..53373429)	0.07	2.88	7.34	0.000236	0.00413	1
LOC110508572	5-beta-cholestane-3-alpha,7-alpha-diol 12-alpha-hydroxylase						LOC110508572	NC_048592.1	12698971..12700948	2.5	2.87	7.33	1.63e-06	7.41e-05	0.07
LOC118938409	zinc finger protein 250-like						LOC118938409	NC_048577.1	complement(2164997..2170791)	0.02	2.87	7.31	0.00262	0.03	1
fam151a	family with sequence similarity 151 member A						fam151a	NC_048592.1	27905541..27909220	0.05	2.87	7.3	0.00609	0.05	1
LOC118940017	gastrula zinc finger protein XlCGF7.1-like						LOC118940017	NC_048581.1	6246351..6250968	0.03	2.87	7.3	0.00298	0.03	1
LOC118940501	uncharacterized LOC118940501						LOC118940501	NC_048581.1	84948345..84950742	0.29	2.87	7.29	3.34e-05	0.000876	1
LOC110520175	contactin-associated protein-like 5						LOC110520175	NC_048567.1	complement(51956334..52075676)	0.01	2.86	7.26	4.47e-07	2.52e-05	0.02
LOC110505341	titin-like						LOC110505341	NC_048589.1	complement(11346328..11367254)	0.00678	2.86	7.25	0.00522	0.04	1
LOC118939525	intelectin-like						LOC118939525	NC_048580.1	36029672..36030965	0.91	2.86	7.24	5.38e-05	0.00128	1
LOC118941470	C-factor-like						LOC118941470	NC_048566.1	complement(70109177..70111705)	0.15	2.86	7.24	0.0019	0.02	1
LOC110506778	uncharacterized LOC110506778						LOC110506778	NC_048570.1	complement(79571090..79572777)	0.94	2.85	7.22	2.1e-07	1.31e-05	0.00938
LOC118939569	sterile alpha motif domain-containing protein 10-like						LOC118939569	NC_048580.1	complement(62469950..62665506)	0.17	2.85	7.2	1.32e-12	4.26e-10	5.92e-08
aldh8a1	aldehyde dehydrogenase 8 family, member A1						aldh8a1	NC_048568.1	complement(43964691..44002052)	0.02	2.85	7.19	2.9e-06	0.00012	0.13
LOC100135945	hepatic glucose transporter GLUT2						LOC100135945	NC_048582.1	complement(17920085..17938169)	0.07	2.84	7.18	0.000259	0.00441	1
hhipl1	HHIP-like 1						hhipl1	NC_048583.1	31797326..31807247	0.2	2.84	7.17	0.000131	0.0026	1
LOC110501500	sodium-driven chloride bicarbonate exchanger						LOC110501500	NC_048586.1	complement(16541255..16596674)	0.03	2.83	7.12	8.88e-05	0.00191	1
gnat1	guanine nucleotide binding protein (G protein), alpha transducing activity polypeptide 1						gnat1	NC_048571.1	42760386..42767396	0.01	2.83	7.11	0.00573	0.05	1
spp2	secreted phosphoprotein 2						spp2	NC_048571.1	25203120..25213611	1.21	2.83	7.1	7.85e-06	0.000268	0.35
LOC110536183	B-cell linker protein-like						LOC110536183	NC_048575.1	complement(62336585..62353389)	0.08	2.83	7.09	0.000493	0.00729	1
LOC110501949	guanylate-binding protein 1						LOC110501949	NC_048586.1	45954363..45971125	0.82	2.82	7.07	9.48e-08	6.64e-06	0.00424
LOC110533663	diacylglycerol O-acyltransferase 2						LOC110533663	NC_048574.1	32599894..32635095	0.06	2.82	7.07	3.25e-05	0.000859	1
LOC110534196	putative monooxygenase p33MONOX						LOC110534196	NC_048574.1	49745087..49753067	0.03	2.82	7.06	0.00184	0.02	1
LOC110497538	GTP cyclohydrolase 1-like						LOC110497538	NC_048583.1	24031605..24056022	0.06	2.82	7.04	5.38e-07	2.96e-05	0.02
LOC110512504	uncharacterized LOC110512504						LOC110512504	NC_048584.1	complement(18373775..18381647)	0.05	2.81	7.01	8.63e-05	0.00187	1
LOC110526401	hepatocyte nuclear factor 4-beta						LOC110526401	NC_048570.1	67528142..67544856	0.03	2.81	7.01	0.00323	0.03	1
LOC110493839	equilibrative nucleoside transporter 1						LOC110493839	NC_048581.1	complement(36053017..36081628)	0.02	2.81	7	0.00156	0.02	1
LOC118965070	transmembrane protein 233						LOC118965070	NC_048570.1	complement(23622807..23643348)	0.05	2.81	7	2.2e-06	9.53e-05	0.1
LOC110491809	delta-1-pyrroline-5-carboxylate synthase						LOC110491809	NC_048580.1	complement(31270609..31285633)	0.22	2.8	6.97	1.09e-14	6.23e-12	4.9e-10
LOC110524591	volume-regulated anion channel subunit LRRC8D-like						LOC110524591	NC_048569.1	76693530..76704137	0.03	2.8	6.96	5.06e-05	0.00123	1
LOC110533001	uncharacterized LOC110533001						LOC110533001	NC_048573.1	15352282..15362094	0.19	2.79	6.92	1.06e-07	7.33e-06	0.00474
abcb11a	ATP-binding cassette, sub-family B (MDR/TAP), member 11a						abcb11a	NC_048586.1	15590720..15607266	0.04	2.79	6.9	0.0023	0.02	1
LOC110535792	alpha-1-antitrypsin						LOC110535792	NC_048575.1	47592377..47611233	0.9	2.79	6.9	1.24e-08	1.21e-06	0.000552
LOC110537420	solute carrier family 13 member 5						LOC110537420	NC_048576.1	complement(30494121..30520834)	0.01	2.77	6.82	0.00231	0.02	1
rdh1	retinol dehydrogenase 1						rdh1	NC_048586.1	complement(15577071..15580959)	0.03	2.76	6.79	0.00679	0.05	1
LOC110531826	nuclear factor 7, brain-like						LOC110531826	NC_048573.1	complement(25554016..25564891)	0.32	2.75	6.75	0.000727	0.00985	1
LOC110510190	apolipoprotein A-I						LOC110510190	NC_048567.1	complement(13480119..13481941)	5.46	2.75	6.74	0.00246	0.02	1
LOC110531523	butyrophilin subfamily 1 member A1						LOC110531523	NC_048573.1	complement(13667926..13713529)	0.05	2.75	6.74	0.000104	0.00216	1
LOC118943875	uncharacterized LOC118943875						LOC118943875	NC_048587.1	2915979..2917430	0.59	2.75	6.73	3.68e-06	0.000146	0.16
LOC118965246	probable G-protein coupled receptor 34						LOC118965246	NC_048571.1	11496553..11498867	0.07	2.74	6.68	0.0022	0.02	1
LOC110531628	cell death inducing DFFA like effector b						LOC110531628	NC_048573.1	complement(16886528..16891710)	0.25	2.74	6.67	0.000496	0.00733	1
LOC110494341	epidermal growth factor receptor kinase substrate 8-like protein 3						LOC110494341	NC_048581.1	63249564..63265513	0.06	2.73	6.66	0.0018	0.02	1
LOC110520553	titin						LOC110520553	NC_048567.1	73564024..73570353	0.94	2.74	6.66	0.00196	0.02	1
selenop2	selenoprotein P2						selenop2	NC_048572.1	64346751..64349881	1.89	2.74	6.66	0.0069	0.05	1
LOC118941031	coagulation factor VII-like						LOC118941031	NC_048582.1	complement(12862329..12865373)	0.17	2.73	6.65	0.0033	0.03	1
LOC110486159	proline-rich protein 15-like protein A						LOC110486159	NC_048577.1	complement(33686358..33693382)	0.06	2.73	6.63	0.000748	0.01	1
LOC110492620	uncharacterized LOC110492620						LOC110492620	NC_048580.1	68301028..68345013	0.0087	2.73	6.63	0.000327	0.00534	1
LOC110514656	very long-chain acyl-CoA synthetase						LOC110514656	NC_048590.1	complement(5749526..5761005)	0.12	2.72	6.61	0.000662	0.00919	1
LOC118938801	nuclear factor 7, brain-like						LOC118938801	NC_048579.1	complement(42560672..42562301)	0.18	2.72	6.6	0.00625	0.05	1
LOC110527545	leucine-rich repeat-containing protein 58-like						LOC110527545	NC_048571.1	complement(24463088..24467224)	0.04	2.72	6.57	0.00703	0.05	1
LOC118936408	uncharacterized LOC118936408						LOC118936408	NC_048582.1	19182418..19184256	0.09	2.71	6.53	0.00287	0.03	1
LOC110506520	hepatocyte nuclear factor 4-beta						LOC110506520	NC_048590.1	27421915..27437652	0.06	2.7	6.48	0.000689	0.00944	1
LOC110507316	coagulation factor IX						LOC110507316	NC_048591.1	1825181..1848777	0.07	2.7	6.48	2.96e-05	0.000794	1
LOC118966008	potential E3 ubiquitin-protein ligase ariadne-2-like						LOC118966008	NC_048573.1	17202617..17222400	0.01	2.69	6.47	0.00062	0.00871	1
LOC110522345	cGMP-dependent protein kinase 1						LOC110522345	NC_048568.1	22696828..22706509	0.05	2.68	6.42	0.00302	0.03	1
LOC110533211	CD209 antigen-like protein C						LOC110533211	NC_048574.1	71708821..71717054	0.03	2.68	6.42	0.0072	0.05	1
LOC110503108	semaphorin-4G						LOC110503108	NC_048587.1	complement(35545574..35600621)	0.01	2.68	6.4	0.000189	0.00347	1
LOC110531253	cilia- and flagella-associated protein 100						LOC110531253	NC_048573.1	68451084..68466608	0.06	2.68	6.4	2.16e-05	0.000612	0.96
LOC110523481	fibroblast growth factor 23						LOC110523481	NC_048565.1	44360935..44368030	0.08	2.67	6.36	0.000426	0.00652	1
LOC110526112	chromaffin granule amine transporter						LOC110526112	NC_048570.1	50747281..50761069	0.06	2.67	6.36	0.00553	0.04	1
LOC110531455	mucin-19-like						LOC110531455	NC_048573.1	11917381..11934471	0.02	2.67	6.36	0.00583	0.05	1
LOC110498946	E3 ubiquitin-protein ligase TRIM21						LOC110498946	NC_048584.1	complement(10963233..10967721)	0.06	2.67	6.35	0.00179	0.02	1
LOC110498861	DNA-directed RNA polymerase III subunit RPC5						LOC110498861	NC_048584.1	6498326..6512527	0.15	2.66	6.33	6.52e-11	1.31e-08	2.92e-06
il13ra2b	IL-13 receptor-alpha-2-b precursor						il13ra2b	NC_048593.1	30786744..30804819	0.05	2.66	6.31	0.000201	0.00364	1
enpp5	ectonucleotide pyrophosphatase/phosphodiesterase 5						enpp5	NC_048568.1	complement(45691397..45710259)	0.64	2.65	6.29	1.88e-13	8.09e-11	8.42e-09
pfc	properdin P factor complement 2 precursor						pfc	NC_048573.1	complement(52158213..52166905)	0.69	2.65	6.29	0.00218	0.02	1
ago2	argonaute RISC catalytic component 2						ago2	NC_048582.1	complement(58934268..58952492)	0.08	2.65	6.27	1.07e-10	2.03e-08	4.76e-06
LOC110537912	apolipoprotein A-IV						LOC110537912	NC_048566.1	22319102..22320715	20.97	2.65	6.27	0.00646	0.05	1
si:dkey-18p12.4	SPRY_PRY_C-I_1 domain-containing protein						si:dkey-18p12.4	NC_048572.1	complement(51648538..51689345)	0.00517	2.65	6.26	0.000432	0.00657	1
LOC118938803	uncharacterized LOC118938803						LOC118938803	NC_048579.1	complement(48142165..48146352)	0.07	2.64	6.25	0.00658	0.05	1
LOC110516599	sodium-dependent neutral amino acid transporter B(0)AT1						LOC110516599	NC_048566.1	complement(8791636..8802003)	0.08	2.64	6.24	0.00714	0.05	1
LOC110496183	voltage-dependent calcium channel gamma-6 subunit						LOC110496183	NC_048582.1	complement(38964087..38972431)	1.25	2.64	6.23	1.8e-15	1.3e-12	8.04e-11
LOC118936525	complement C1r subcomponent-like						LOC118936525	NC_048566.1	complement(20413499..20420924)	0.31	2.64	6.23	2.72e-06	0.000114	0.12
LOC110501489	UDP-glucuronosyltransferase						LOC110501489	NC_048586.1	complement(15946465..15957499)	0.35	2.63	6.19	0.00243	0.02	1
LOC118940007	piggyBac transposable element-derived protein 4-like						LOC118940007	NC_048581.1	complement(6383403..6387459)	0.02	2.63	6.19	0.00668	0.05	1
LOC110521168	fatty acid desaturase 2						LOC110521168	NC_050570.1	4213585..4227030	0.79	2.63	6.18	1.22e-06	5.86e-05	0.05
LOC110515606	ankyrin-2						LOC110515606	NC_048574.1	80723535..80922638	1.26	2.62	6.16	1.96e-09	2.51e-07	8.78e-05
spegb	striated muscle enriched protein kinase b						spegb	NC_048567.1	41786953..41915322	1.83	2.62	6.15	2.2e-13	9.11e-11	9.84e-09
LOC110491558	gap junction delta-3 protein						LOC110491558	NC_048580.1	complement(20020695..20027330)	0.09	2.61	6.11	0.00582	0.05	1
LOC110527696	inhibin beta B chain						LOC110527696	NC_048571.1	complement(37239565..37248455)	0.06	2.61	6.11	0.00011	0.00226	1
far1	fatty acyl CoA reductase 1						far1	NC_048566.1	87288762..87323586	0.08	2.61	6.1	1.8e-09	2.31e-07	8.04e-05
LOC110499344	aspartate aminotransferase, cytoplasmic						LOC110499344	NC_048584.1	32849697..32863389	0.07	2.61	6.1	4.56e-07	2.57e-05	0.02
LOC110523205	diacylglycerol O-acyltransferase 2-like						LOC110523205	NC_048569.1	complement(12116920..12119545)	0.28	2.61	6.09	0.00493	0.04	1
LOC110500748	uncharacterized LOC110500748						LOC110500748	NC_048566.1	complement(98587916..98601250)	0.02	2.6	6.08	0.000258	0.00439	1
gda	guanine deaminase						gda	NC_048575.1	complement(48153760..48172349)	0.17	2.6	6.07	4.44e-05	0.0011	1
LOC110507487	cytochrome P450 2M1-like						LOC110507487	NC_048591.1	complement(9555839..9593646)	0.04	2.6	6.06	0.000979	0.01	1
LOC110537676	adapter molecule crk						LOC110537676	NC_048576.1	complement(45515361..45527757)	0.05	2.6	6.05	4.61e-06	0.000176	0.21
si:ch211-284e20.8	CY domain-containing protein						si:ch211-284e20.8	NC_048569.1	92942035..92954198	0.03	2.59	6.04	0.0067	0.05	1
LOC110505695	b(0,+)-type amino acid transporter 1-like						LOC110505695	NC_048589.1	complement(24775425..24781665)	0.04	2.59	6.02	0.0056	0.04	1
LOC110521330	acyl-coenzyme A thioesterase 1						LOC110521330	NC_050570.1	complement(12106319..12111766)	0.05	2.59	6.01	0.00741	0.05	1
LOC110536932	uncharacterized LOC110536932						LOC110536932	NC_048576.1	complement(9686289..9689055)	0.3	2.58	5.97	0.00107	0.01	1
LOC110531332	protein phosphatase 1K, mitochondrial						LOC110531332	NC_048573.1	complement(3222964..3248776)	2.69	2.57	5.95	3.59e-12	1.04e-09	1.61e-07
LOC110528844	insulin-like growth factor-binding protein 2-A						LOC110528844	NC_048571.1	complement(12187904..12204994)	0.15	2.57	5.94	2.08e-05	0.000594	0.93
LOC118936285	tyrosine aminotransferase-like						LOC118936285	NC_048565.1	24921155..24938709	0.24	2.57	5.94	6.86e-07	3.62e-05	0.03
LOC118942995	serine-rich adhesin for platelets-like						LOC118942995	NC_048585.1	complement(9106908..9111439)	0.04	2.57	5.93	0.00154	0.02	1
gys2	glycogen synthase 2						gys2	NC_048579.1	complement(48337811..48349525)	0.03	2.57	5.92	0.00288	0.03	1
LOC110529578	gap junction Cx32.2 protein						LOC110529578	NC_048572.1	complement(20642316..20644198)	0.3	2.56	5.91	0.00613	0.05	1
LOC110529827	uncharacterized LOC110529827						LOC110529827	NC_048572.1	complement(33454287..33458472)	0.04	2.56	5.9	0.00587	0.05	1
LOC110490500	protein mono-ADP-ribosyltransferase PARP12						LOC110490500	NC_048579.1	complement(61124665..61132530)	0.09	2.56	5.89	0.00339	0.03	1
pah	phenylalanine hydroxylase						pah	NC_048579.1	complement(58199288..58215099)	0.23	2.55	5.84	5.45e-06	0.0002	0.24
alpi.2	alkaline phosphatase, intestinal, tandem duplicate 2						alpi.2	NC_048565.1	7064368..7094220	0.37	2.54	5.83	0.00476	0.04	1
LOC110527388	solute carrier family 2, facilitated glucose transporter member 2						LOC110527388	NC_048571.1	complement(15197254..15237838)	0.04	2.54	5.82	0.00107	0.01	1
LOC110492562	cytochrome P450 3A30						LOC110492562	NC_048580.1	complement(65715711..65740776)	0.07	2.54	5.8	0.000884	0.01	1
LOC110534072	uncharacterized LOC110534072						LOC110534072	NC_048574.1	complement(46236789..46245705)	0.02	2.54	5.8	0.00622	0.05	1
LOC110499358	tripartite motif-containing protein 35-like						LOC110499358	NC_048584.1	complement(33530945..33535225)	0.42	2.53	5.77	0.000192	0.00351	1
LOC100136260	cathepsin K						LOC100136260	NC_048571.1	17514236..17518488	47.95	2.52	5.75	1.51e-05	0.000457	0.67
si:ch211-188c16.1	uncharacterized LOC110530524						si:ch211-188c16.1	NC_048572.1	complement(73366181..73376041)	0.03	2.52	5.75	0.00654	0.05	1
LOC110489727	melanoma receptor tyrosine-protein kinase						LOC110489727	NC_048579.1	18227829..18275594	0.03	2.52	5.72	2.46e-05	0.000678	1
LOC110489039	monocarboxylate transporter 8						LOC110489039	NC_048578.1	27502601..27531828	0.02	2.51	5.71	0.00103	0.01	1
LOC118936509	cerebellar degeneration-related protein 2-like						LOC118936509	NC_048576.1	86235412..86247528	0.02	2.51	5.71	0.000742	0.00999	1
LOC110534434	lectin						LOC110534434	NC_048574.1	complement(61618543..61625938)	0.03	2.51	5.7	0.00198	0.02	1
tm4sf5	transmembrane 4 L six family member 5						tm4sf5	NC_048573.1	complement(17364983..17373648)	0.31	2.51	5.7	0.000802	0.01	1
LOC110489891	cytochrome P450 2F3-like						LOC110489891	NC_048579.1	26756775..26759201	0.84	2.51	5.69	0.000412	0.00635	1
LOC110527592	interleukin-10 receptor subunit beta						LOC110527592	NC_048571.1	27458694..27482580	0.00348	2.51	5.69	0.00672	0.05	1
LOC118940405	equilibrative nucleoside transporter 1-like						LOC118940405	NC_048581.1	complement(36087429..36123409)	0.02	2.51	5.68	0.000605	0.00854	1
LOC110522337	nuclear receptor coactivator 7						LOC110522337	NC_048568.1	complement(22558143..22579944)	0.02	2.5	5.66	0.000253	0.00434	1
LOC118966077	uncharacterized LOC118966077						LOC118966077	NC_048573.1	complement(58046039..58047399)	0.4	2.5	5.66	0.000219	0.00389	1
LOC110528881	interferon-induced protein 44-like						LOC110528881	NC_048571.1	16026218..16034502	0.1	2.49	5.63	0.0015	0.02	1
LOC110523825	NADH-cytochrome b5 reductase 2						LOC110523825	NC_048565.1	45466496..45471513	0.08	2.49	5.61	0.0047	0.04	1
LOC118936483	zinc finger protein 23-like						LOC118936483	NC_048577.1	complement(2284655..2292145)	0.03	2.49	5.61	0.00506	0.04	1
LOC110525639	indoleamine 2,3-dioxygenase 2						LOC110525639	NC_048570.1	complement(27342945..27351891)	0.03	2.48	5.59	0.00723	0.05	1
LOC110534121	sodium bicarbonate cotransporter 3						LOC110534121	NC_048567.1	5637262..5706145	0.08	2.48	5.59	2.07e-09	2.61e-07	9.26e-05
pnp4b	purine nucleoside phosphorylase 4b						pnp4b	NC_048566.1	complement(30394852..30413773)	0.05	2.48	5.59	0.00232	0.02	1
LOC110508907	phosphatidylinositol 3-kinase regulatory subunit gamma						LOC110508907	NC_048592.1	complement(30144035..30187260)	0.36	2.48	5.58	1.93e-16	1.88e-13	8.63e-12
zgc:113425	CD20-like domain-containing protein						zgc:113425	NC_048578.1	11385455..11389989	0.04	2.48	5.58	0.00483	0.04	1
slc15a1a	solute carrier family 15 member 1a						slc15a1a	NC_048567.1	complement(50652633..50665607)	0.17	2.48	5.56	0.00402	0.03	1
LOC110515949	ankyrin-2						LOC110515949	NC_048574.1	85236443..85448659	1.19	2.46	5.52	9.95e-09	1.01e-06	0.000445
LOC110535510	sodium bicarbonate cotransporter 3						LOC110535510	NC_048566.1	14240232..14316219	0.22	2.46	5.52	1.48e-09	1.95e-07	6.61e-05
LOC100136304	insulin-like growth factor binding protein 3						LOC100136304	NC_048567.1	76071553..76087673	0.02	2.46	5.51	0.00449	0.04	1
trim59	tripartite motif containing 59						trim59	NC_048591.1	complement(16283699..16289035)	0.08	2.46	5.5	6.71e-05	0.00154	1
LOC110498590	60 kDa lysophospholipase-like						LOC110498590	NC_048583.1	complement(41745407..41765102)	0.03	2.46	5.49	0.000109	0.00225	1
LOC110502285	sal-like protein 1						LOC110502285	NC_048566.1	complement(89437266..89443644)	0.02	2.45	5.48	0.00724	0.05	1
LOC110532723	glucose-6-phosphate 1-dehydrogenase						LOC110532723	NC_048573.1	complement(67278849..67293936)	0.05	2.45	5.48	0.000958	0.01	1
LOC110502303	kynurenine 3-monooxygenase						LOC110502303	NC_048587.1	complement(13674463..13710049)	0.06	2.45	5.47	3.07e-06	0.000126	0.14
LOC110528801	xin actin-binding repeat-containing protein 2						LOC110528801	NC_048571.1	complement(17665513..17714934)	4.39	2.45	5.47	4.23e-12	1.2e-09	1.89e-07
LOC110537939	apolipoprotein C-I						LOC110537939	NC_048566.1	22342491..22346534	3.21	2.45	5.47	0.00174	0.02	1
LOC110508825	cytochrome P450 7A1						LOC110508825	NC_048592.1	complement(27591771..27595809)	0.12	2.44	5.44	0.0032	0.03	1
LOC118938536	uncharacterized LOC118938536						LOC118938536	NC_048577.1	complement(4737213..4741711)	0.28	2.44	5.44	2.47e-05	0.000682	1
LOC110489193	phosphoethanolamine N-methyltransferase 3						LOC110489193	NC_048578.1	complement(36043082..36074102)	0.08	2.44	5.43	3.89e-05	0.000993	1
LOC110517082	broad substrate specificity ATP-binding cassette transporter ABCG2						LOC110517082	NC_048581.1	4500762..4520671	1.77	2.44	5.42	1e-09	1.41e-07	4.48e-05
LOC101268971	elongation of very long chain fatty acids protein 2						LOC101268971	NC_048575.1	complement(10268892..10285310)	0.12	2.43	5.4	0.000809	0.01	1
LOC118966141	probable E3 ubiquitin-protein ligase TRIML1						LOC118966141	NC_048573.1	13682296..13694583	0.04	2.43	5.4	0.00634	0.05	1
LOC110497032	uncharacterized LOC110497032						LOC110497032	NC_048582.1	complement(9551258..9570575)	0.01	2.43	5.39	0.00261	0.03	1
LOC110520673	synemin						LOC110520673	NC_048565.1	29074355..29084730	6.17	2.43	5.37	1.97e-13	8.29e-11	8.79e-09
zgc:103559	zgc:103559						zgc:103559	NC_048569.1	complement(95931986..95957022)	0.02	2.43	5.37	0.000753	0.01	1
kl	klotho						kl	NC_048574.1	complement(5004946..5052396)	0.02	2.42	5.36	0.000593	0.00842	1
LOC110537791	ubiquitin-like domain-containing CTD phosphatase 1						LOC110537791	NC_048576.1	54879673..54888634	0.12	2.42	5.34	4.23e-07	2.41e-05	0.02
LOC110538486	low-density lipoprotein receptor						LOC110538486	NC_048576.1	77870659..77881687	0.03	2.41	5.33	0.00582	0.05	1
LOC110513592	basement membrane-specific heparan sulfate proteoglycan core protein-like						LOC110513592	NC_048581.1	10425824..10440953	0.41	2.41	5.3	0.00082	0.01	1
LOC110527035	aminopeptidase N						LOC110527035	NC_048590.1	891282..936297	0.06	2.4	5.29	0.000677	0.00934	1
cdhr2	cadherin related family member 2						cdhr2	NC_048578.1	complement(39212232..39260855)	0.45	2.4	5.28	0.00567	0.05	1
LOC118965553	uncharacterized LOC118965553						LOC118965553	NC_048572.1	complement(74552272..74560559)	0.22	2.4	5.28	0.000289	0.00483	1
LOC110513528	glyoxylate reductase/hydroxypyruvate reductase						LOC110513528	NC_048574.1	complement(81542030..81556760)	0.13	2.4	5.27	7.44e-06	0.000257	0.33
LOC110501335	POU domain, class 2, transcription factor 1						LOC110501335	NC_048586.1	complement(8827735..8851748)	0.06	2.4	5.26	2.33e-08	2.06e-06	0.00104
LOC110528604	uncharacterized LOC110528604						LOC110528604	NC_048571.1	81794468..81807900	0.17	2.39	5.24	2e-05	0.000576	0.89
diabloa	diablo, IAP-binding mitochondrial protein a						diabloa	NC_048591.1	complement(20649879..20652780)	0.37	2.39	5.23	0.000787	0.01	1
LOC110485345	nucleus accumbens-associated protein 1						LOC110485345	NC_048577.1	10717251..10731806	0.06	2.38	5.22	1.26e-05	0.000396	0.56
LOC110537370	pollen-specific leucine-rich repeat extensin-like protein 2						LOC110537370	NC_048576.1	29177761..29189558	0.06	2.38	5.21	0.00181	0.02	1
LOC100135918	complement C3-like						LOC100135918	NC_048577.1	complement(24626147..24673336)	0.24	2.37	5.18	8.58e-05	0.00186	1
LOC118938319	Ig heavy chain V region 914-like						LOC118938319	NC_048577.1	51678062..51679224	0.17	2.37	5.18	0.00138	0.02	1
LOC110532860	constitutive coactivator of PPAR-gamma-like protein 2						LOC110532860	NC_048573.1	complement(79042993..79095179)	0.12	2.36	5.14	7.6e-18	9.99e-15	3.4e-13
LOC110536511	uncharacterized LOC110536511						LOC110536511	NC_048575.1	complement(83914813..83919629)	1.27	2.36	5.13	9.28e-16	7.41e-13	4.15e-11
LOC110500688	UDP-glucuronosyltransferase 2B15						LOC110500688	NC_048585.1	complement(51342562..51350825)	0.07	2.35	5.11	0.00528	0.04	1
LOC110506436	uncharacterized LOC110506436						LOC110506436	NC_048590.1	23268938..23271945	0.38	2.35	5.1	0.000177	0.0033	1
LOC118964808	uncharacterized LOC118964808						LOC118964808	NC_048570.1	4592804..4594190	4.21	2.35	5.1	4.42e-10	6.84e-08	1.98e-05
paqr9	progestin and adipoQ receptor family member 9						paqr9	NC_048585.1	complement(58036498..58040363)	0.06	2.35	5.09	0.00142	0.02	1
LOC110489122	beta-2 adrenergic receptor-like						LOC110489122	NC_048578.1	30465582..30474354	0.93	2.34	5.07	5.21e-06	0.000193	0.23
LOC110490052	coagulation factor IX						LOC110490052	NC_048579.1	complement(39684047..39717652)	0.03	2.34	5.06	0.000357	0.00569	1
LOC110519978	collagen alpha-3(VI) chain						LOC110519978	NC_048567.1	complement(42329639..42334795)	0.06	2.34	5.06	0.00291	0.03	1
LOC110534351	ecto-ADP-ribosyltransferase 4						LOC110534351	NC_048574.1	57456955..57459047	0.53	2.34	5.06	0.000136	0.00268	1
LOC118938949	uncharacterized LOC118938949						LOC118938949	NC_048579.1	complement(16053..32434)	0.75	2.34	5.06	0.00111	0.01	1
LOC110512959	basement membrane-specific heparan sulfate proteoglycan core protein						LOC110512959	NC_048577.1	complement(6152197..6167475)	0.23	2.34	5.05	0.0022	0.02	1
LOC110538110	keratin, type I cytoskeletal 13-like						LOC110538110	NC_048576.1	68050305..68052859	2.56	2.33	5.04	0.00177	0.02	1
dyrk3	dual specificity tyrosine phosphorylation regulated kinase 3						dyrk3	NC_048571.1	complement(88421430..88454090)	0.55	2.33	5.03	3.88e-10	6.16e-08	1.74e-05
tet2	tet methylcytosine dioxygenase 2						tet2	NC_048583.1	5333380..5390400	0.1	2.33	5.03	4.96e-15	3.04e-12	2.22e-10
slc25a15b	solute carrier family 25 member 15b						slc25a15b	NC_048574.1	complement(50626130..50637048)	0.03	2.33	5.02	0.00152	0.02	1
parp14rs3	poly(ADP-ribose) polymerase family member 14-related sequence 3						parp14rs3	NC_048567.1	53631769..53646425	0.05	2.32	5	9.17e-06	0.000303	0.41
LOC110507241	high affinity cationic amino acid transporter 1						LOC110507241	NC_048591.1	complement(44262965..44310016)	0.08	2.32	4.99	4.76e-13	1.8e-10	2.13e-08
si:ch73-347e22.4	uncharacterized si:ch73-347e22.4						si:ch73-347e22.4	NC_048582.1	complement(35377799..35392845)	0.15	2.32	4.98	3.11e-08	2.62e-06	0.00139
si:ch73-40i7.5	amyloid-beta A4 precursor protein-binding family A member 1						si:ch73-40i7.5	NC_048565.1	17442330..17456277	0.06	2.32	4.98	2.6e-06	0.000109	0.12
LOC110494254	la-related protein 4						LOC110494254	NC_048581.1	complement(60008004..60028651)	0.18	2.31	4.97	1.67e-10	2.94e-08	7.48e-06
LOC118941069	extensin-2-like						LOC118941069	NC_048582.1	24465538..24472111	0.03	2.31	4.96	0.00282	0.03	1
creb1b	cAMP responsive element binding protein 1b						creb1b	NC_048567.1	54993444..55001733	0.36	2.31	4.95	9.77e-11	1.88e-08	4.37e-06
LOC110533005	clarin-3						LOC110533005	NC_048565.1	93027579..93034467	0.09	2.31	4.95	0.00181	0.02	1
npas2	neuronal PAS domain protein 2						npas2	NC_048576.1	25912064..25986551	0.07	2.31	4.95	7.49e-09	8.07e-07	0.000335
LOC110516616	A-kinase anchor protein 13						LOC110516616	NC_048570.1	100424047..100483736	0.04	2.3	4.92	1.49e-07	9.9e-06	0.00666
atp8b5b	ATPase phospholipid transporting 8B5b						atp8b5b	NC_048569.1	35602601..35620548	0.05	2.29	4.9	0.00548	0.04	1
LOC110498653	attractin						LOC110498653	NC_048583.1	65549526..65808375	0.07	2.29	4.89	7.78e-14	3.78e-11	3.48e-09
zgc:110410	LFG_like domain-containing protein						zgc:110410	NC_048566.1	714730..722393	0.19	2.29	4.89	0.00312	0.03	1
hao1	hydroxyacid oxidase (glycolate oxidase) 1						hao1	NC_048589.1	23704664..23707351	0.42	2.28	4.87	0.00211	0.02	1
LOC110485664	uncharacterized LOC110485664						LOC110485664	NC_048577.1	13299094..13300656	0.29	2.28	4.86	0.00692	0.05	1
LOC110521250	creatine kinase U-type, mitochondrial						LOC110521250	NC_050570.1	complement(8540200..8551523)	0.23	2.28	4.85	0.00525	0.04	1
LOC118937846	NLR family CARD domain-containing protein 3-like						LOC118937846	NC_048576.1	complement(101495095..101506338)	0.05	2.28	4.84	0.00108	0.01	1
LOC110502717	chitin synthase chs-2						LOC110502717	NC_048587.1	complement(39457772..39473633)	0.26	2.27	4.83	5.43e-05	0.00129	1
LOC110507951	galactose-3-O-sulfotransferase 2						LOC110507951	NC_048591.1	31853996..31868300	0.28	2.27	4.83	8.7e-10	1.25e-07	3.89e-05
LOC110520091	D-3-phosphoglycerate dehydrogenase						LOC110520091	NC_048567.1	49062485..49070285	0.64	2.27	4.83	0.000303	0.00501	1
LOC118940052	MICAL-like protein 2						LOC118940052	NC_048581.1	1324945..1343422	0.04	2.27	4.83	0.0002	0.00362	1
LOC100136710	unconventional myosin-Va						LOC100136710	NC_048590.1	39815915..39906792	0.14	2.27	4.82	1.83e-13	7.95e-11	8.19e-09
LOC110492113	diacylglycerol kinase alpha						LOC110492113	NC_048580.1	45671028..45702283	0.2	2.27	4.82	1.6e-15	1.2e-12	7.18e-11
LOC110505804	HHIP-like protein 1						LOC110505804	NC_048589.1	complement(31791831..31806245)	0.04	2.27	4.82	0.000505	0.00743	1
meltf	melanotransferrin						meltf	NC_048569.1	92606658..92628874	0.14	2.27	4.81	0.00156	0.02	1
LOC110536523	Golgi reassembly-stacking protein 1						LOC110536523	NC_048575.1	575640..604339	0.02	2.26	4.78	6.97e-05	0.00158	1
LOC110520584	choline kinase alpha						LOC110520584	NC_048565.1	complement(28794166..28830947)	0.02	2.25	4.77	0.00623	0.05	1
LOC110521207	DNA-binding protein RFX7						LOC110521207	NC_050570.1	complement(6297233..6323060)	0.04	2.25	4.76	4.72e-08	3.71e-06	0.00211
LOC110485975	beta-2-glycoprotein 1						LOC110485975	NC_048577.1	complement(23065422..23070647)	1.47	2.25	4.74	8.56e-05	0.00186	1
LOC110531881	transcriptional adapter 2-beta						LOC110531881	NC_048573.1	complement(29042575..29045196)	0.26	2.24	4.73	7.9e-06	0.000269	0.35
LOC118942912	uncharacterized LOC118942912						LOC118942912	NC_048585.1	complement(23264485..23269610)	0.13	2.24	4.73	0.000144	0.00281	1
LOC110523003	platelet-derived growth factor receptor alpha						LOC110523003	NC_048569.1	74638146..74662449	0.1	2.23	4.71	1.25e-11	3.17e-09	5.59e-07
LOC110490488	muscarinic acetylcholine receptor M2						LOC110490488	NC_048579.1	60843824..60919111	0.01	2.23	4.7	0.000183	0.00339	1
LOC118940322	B-cell receptor CD22-like						LOC118940322	NC_048581.1	complement(14963732..14969054)	0.1	2.23	4.7	0.00132	0.02	1
LOC110539073	nuclear distribution protein nudE-like 1-B						LOC110539073	NC_048576.1	complement(99969674..99985905)	0.09	2.22	4.67	0.000795	0.01	1
LOC118938362	uncharacterized LOC118938362						LOC118938362	NC_048577.1	complement(69535348..69538421)	0.11	2.22	4.66	0.000201	0.00365	1
LOC110522250	feline leukemia virus subgroup C receptor-related protein 1						LOC110522250	NC_048568.1	19258560..19267164	0.03	2.22	4.65	0.00645	0.05	1
LOC110507294	E3 ubiquitin-protein ligase rififylin						LOC110507294	NC_048591.1	complement(456052..470573)	0.1	2.21	4.64	7.27e-08	5.35e-06	0.00325
zgc:77880	zf-DHHC domain-containing protein						zgc:77880	NC_048585.1	complement(62008320..62034694)	0.09	2.21	4.64	1.38e-08	1.32e-06	0.000619
cdk16	cyclin-dependent kinase 16						cdk16	NC_048580.1	complement(66451092..66479142)	0.53	2.21	4.63	2.75e-20	6.46e-17	1.23e-15
LOC110532168	ras-related and estrogen-regulated growth inhibitor-like protein						LOC110532168	NC_048565.1	30472112..30500532	0.02	2.21	4.63	0.000122	0.00245	1
ces3	carboxylesterase 3						ces3	NC_048566.1	complement(66854306..66859005)	2.19	2.21	4.62	1.52e-06	7.01e-05	0.07
LOC110535128	iporin						LOC110535128	NC_048575.1	78346359..78398986	0.11	2.2	4.61	2.93e-11	6.61e-09	1.31e-06
LOC118939547	N-fatty-acyl-amino acid synthase/hydrolase PM20D1.2-like						LOC118939547	NC_048580.1	48010169..48026769	0.13	2.21	4.61	0.00051	0.00748	1
LOC110538753	peroxisomal membrane protein PMP34						LOC110538753	NC_048576.1	95278455..95282270	0.2	2.2	4.6	3.02e-05	0.000808	1
LOC110505414	uncharacterized LOC110505414						LOC110505414	NC_048589.1	15346706..15366090	0.02	2.2	4.59	0.00737	0.05	1
si:ch211-214j24.15	uncharacterized si:ch211-214j24.15						si:ch211-214j24.15	NC_048577.1	complement(50059034..50067398)	0.05	2.2	4.59	0.00423	0.04	1
LOC110520422	V-set domain-containing T-cell activation inhibitor 1						LOC110520422	NC_048567.1	complement(65978825..65984125)	0.06	2.2	4.58	0.000881	0.01	1
LOC110495524	coagulation factor VII						LOC110495524	NC_048582.1	complement(12840194..12844442)	0.13	2.19	4.57	0.00215	0.02	1
LOC110495793	xin actin-binding repeat-containing protein 2						LOC110495793	NC_048582.1	complement(20468182..20523875)	3.46	2.19	4.56	8.31e-10	1.21e-07	3.71e-05
LOC110505660	XK-related protein 6						LOC110505660	NC_048589.1	complement(23790075..23798567)	0.3	2.19	4.56	3.46e-11	7.66e-09	1.55e-06
LOC110516645	uncharacterized protein KIAA0930 homolog						LOC110516645	NC_048585.1	complement(7837150..7899175)	0.15	2.19	4.56	1.48e-06	6.84e-05	0.07
LOC110515972	alkylglycerol monooxygenase						LOC110515972	NC_048567.1	complement(26275762..26316108)	0.02	2.19	4.55	0.000944	0.01	1
LOC110518698	uncharacterized LOC110518698						LOC110518698	NC_048574.1	complement(71387742..71398897)	0.08	2.19	4.55	9.73e-06	0.000317	0.44
fads2	fatty acid desaturase 2						fads2	NC_050570.1	complement(4238239..4263282)	0.25	2.18	4.54	4.85e-06	0.000182	0.22
faxca	failed axon connections homolog, metaxin like GST domain containing a						faxca	NC_048568.1	complement(22194509..22201030)	0.04	2.18	4.54	0.00431	0.04	1
LOC110493887	1,25-dihydroxyvitamin D(3) 24-hydroxylase, mitochondrial						LOC110493887	NC_048581.1	39906273..39917797	0.23	2.18	4.53	0.00597	0.05	1
LOC110498931	transmembrane protein 94						LOC110498931	NC_048584.1	9401074..9430866	0.17	2.17	4.51	4.58e-11	9.9e-09	2.05e-06
LOC110533727	misshapen-like kinase 1						LOC110533727	NC_048574.1	complement(35072517..35120162)	0.07	2.17	4.51	2.7e-09	3.33e-07	0.000121
rnf175	ring finger protein 175						rnf175	NC_048585.1	62272235..62305912	0.06	2.17	4.51	9.88e-06	0.000321	0.44
LOC110515105	uncharacterized protein KIAA0895-like						LOC110515105	NC_048590.1	complement(7863456..7873075)	0.06	2.17	4.49	0.000218	0.00389	1
LOC110528661	dual specificity protein phosphatase 7						LOC110528661	NC_048571.1	complement(86686272..86704088)	0.05	2.17	4.49	2.15e-05	0.000609	0.96
LOC110534489	15-hydroxyprostaglandin dehydrogenase [NAD(+)]						LOC110534489	NC_048574.1	65632847..65658686	0.02	2.17	4.49	0.00567	0.05	1
hmgcra	3-hydroxy-3-methylglutaryl-CoA reductase a						hmgcra	NC_048575.1	complement(77060843..77081765)	0.07	2.16	4.48	0.000572	0.00819	1
zgc:56622	aldo/keto reductase						zgc:56622	NC_048565.1	24941636..24948953	0.41	2.16	4.48	0.00044	0.00665	1
zmpste24	zinc metallopeptidase, STE24 homolog						zmpste24	NC_048583.1	55454754..55459560	0.09	2.16	4.48	0.000159	0.00303	1
LOC110507160	alpha-2-macroglobulin						LOC110507160	NC_048591.1	15572382..15604161	0.22	2.16	4.47	0.000171	0.00321	1
LOC118942916	uncharacterized LOC118942916						LOC118942916	NC_048585.1	complement(28959881..28962576)	1.17	2.16	4.47	1.67e-06	7.56e-05	0.07
LOC110521603	cytochrome P450 2J2						LOC110521603	NC_050570.1	25356149..25382798	0.09	2.16	4.46	1.34e-05	0.000412	0.6
LOC110524384	nuclear factor 1 C-type						LOC110524384	NC_048569.1	66519837..66634272	0.13	2.16	4.46	3.55e-19	5.88e-16	1.59e-14
LOC110534080	MAP7 domain-containing protein 2						LOC110534080	NC_048574.1	complement(46295762..46323160)	0.03	2.16	4.46	0.00171	0.02	1
asah2	N-acylsphingosine amidohydrolase 2						asah2	NC_048584.1	complement(12371574..12387861)	0.11	2.15	4.45	0.00666	0.05	1
cd80	CD80-like protein						cd80	NC_048582.1	complement(13421382..13439064)	0.05	2.15	4.45	0.000702	0.00957	1
gnmt	glycine N-methyltransferase						gnmt	NC_048590.1	10268951..10282107	0.85	2.16	4.45	5.24e-09	5.93e-07	0.000234
LOC110508059	P2Y purinoceptor 13						LOC110508059	NC_048591.1	42510819..42515563	0.02	2.15	4.45	0.00752	0.05	1
LOC110516389	isocitrate dehydrogenase [NADP], mitochondrial						LOC110516389	NC_048590.1	83410..111176	0.03	2.15	4.45	0.000918	0.01	1
LOC110528987	scm-like with four MBT domains protein 1						LOC110528987	NC_048571.1	60084526..60102511	0.07	2.16	4.45	1.69e-07	1.09e-05	0.00755
LOC110510387	paired box protein Pax-2a						LOC110510387	NC_048587.1	7780541..7857128	0.02	2.15	4.44	0.000101	0.00212	1
LOC110536303	elongation of very long chain fatty acids protein 7						LOC110536303	NC_048575.1	69471050..69484931	0.03	2.15	4.44	0.00075	0.01	1
LOC110527190	adhesion G-protein coupled receptor G7						LOC110527190	NC_048571.1	complement(10657943..10679853)	0.00684	2.15	4.43	0.00543	0.04	1
LOC118938366	uncharacterized LOC118938366						LOC118938366	NC_048577.1	70081599..70082576	1.86	2.15	4.42	1.9e-05	0.00055	0.85
LOC118965309	fidgetin-like protein 2						LOC118965309	NC_048571.1	complement(62506239..62520518)	0.04	2.14	4.42	0.00039	0.00611	1
LOC118940192	zinc finger protein 391-like						LOC118940192	NC_048581.1	2988823..2992650	0.12	2.14	4.4	0.00123	0.01	1
LOC110492273	sodium-coupled neutral amino acid transporter 3						LOC110492273	NC_048580.1	53050108..53070191	1.16	2.13	4.39	5.4e-11	1.14e-08	2.41e-06
LOC118965578	uncharacterized LOC118965578						LOC118965578	NC_048572.1	complement(86869498..86873801)	0.06	2.13	4.39	0.000543	0.00785	1
LOC110538734	interferon-induced protein 44						LOC110538734	NC_048576.1	complement(86178352..86199786)	0.02	2.13	4.37	0.00448	0.04	1
LOC110519953	interferon regulatory factor 2						LOC110519953	NC_048567.1	complement(39258791..39269466)	0.16	2.12	4.36	2.75e-08	2.37e-06	0.00123
LOC110533863	nuclear FMR1 interacting protein 2						LOC110533863	NC_048574.1	39227030..39234212	0.59	2.12	4.36	2.45e-11	5.68e-09	1.1e-06
LOC110528848	cyclin-T2						LOC110528848	NC_048571.1	7311121..7316712	0.06	2.12	4.35	0.00104	0.01	1
chrnd	cholinergic receptor, nicotinic, delta (muscle)						chrnd	NC_048575.1	16621214..16632688	2.03	2.12	4.34	8.83e-13	3.06e-10	3.95e-08
LOC110501537	chondroitin sulfate glucuronyltransferase						LOC110501537	NC_048586.1	18596378..18609528	0.07	2.12	4.34	4.64e-06	0.000176	0.21
prdm2a	PR domain containing 2, with ZNF domain a						prdm2a	NC_048573.1	complement(46801588..46819009)	0.15	2.12	4.33	9.32e-08	6.57e-06	0.00417
LOC110505364	nuclear receptor-binding protein						LOC110505364	NC_048589.1	12639682..12647343	0.42	2.11	4.32	1.28e-09	1.71e-07	5.71e-05
zbtb16b	zinc finger and BTB domain containing 16b						zbtb16b	NC_048591.1	complement(22780311..22808183)	0.22	2.11	4.32	0.000132	0.00262	1
LOC110522048	adenosine 3'-phospho 5'-phosphosulfate transporter 1						LOC110522048	NC_048568.1	9557541..9569492	0.1	2.11	4.31	1.59e-06	7.27e-05	0.07
LOC110536958	zinc finger protein 462						LOC110536958	NC_048576.1	complement(11255159..11320076)	0.2	2.11	4.31	4.76e-16	3.94e-13	2.13e-11
LOC110502784	serine/threonine-protein kinase LMTK1						LOC110502784	NC_048587.1	complement(42358361..42452955)	0.16	2.1	4.3	3.38e-15	2.29e-12	1.51e-10
si:dkey-183c6.8	protein O-GlcNAcase						si:dkey-183c6.8	NC_048585.1	36523371..36588040	0.05	2.1	4.29	1.14e-11	2.92e-09	5.08e-07
LOC110491302	F-box only protein 40						LOC110491302	NC_048566.1	51247741..51294746	0.16	2.1	4.28	5.5e-15	3.28e-12	2.46e-10
LOC110524468	kininogen-1						LOC110524468	NC_048569.1	complement(71046042..71057781)	0.55	2.1	4.28	0.000735	0.00994	1
LOC110534364	butyrophilin subfamily 3 member A1						LOC110534364	NC_048574.1	58321631..58338637	0.04	2.1	4.28	0.00404	0.04	1
LOC110497994	uncharacterized LOC110497994						LOC110497994	NC_048583.1	complement(45867770..45871532)	0.07	2.09	4.26	0.00209	0.02	1
LOC110509140	ras-related protein Rab-12						LOC110509140	NC_048592.1	complement(40115401..40127201)	0.18	2.09	4.26	1.51e-07	1e-05	0.00675
LOC110532763	tumor necrosis factor receptor superfamily member 14						LOC110532763	NC_048573.1	69192510..69197824	0.1	2.09	4.26	0.000972	0.01	1
LOC118944889	mucin-2-like						LOC118944889	NC_048592.1	complement(36391274..36398759)	0.04	2.09	4.26	0.00121	0.01	1
LOC110488555	histone-lysine N-methyltransferase 2D						LOC110488555	NC_048578.1	3297770..3317962	0.12	2.08	4.24	7.07e-06	0.000247	0.32
LOC110531469	IgGFc-binding protein						LOC110531469	NC_048573.1	12317006..12403096	0.04	2.08	4.24	0.0059	0.05	1
LOC110534275	uncharacterized protein C4orf54						LOC110534275	NC_048574.1	complement(53651962..53675094)	1.66	2.08	4.24	9.74e-13	3.28e-10	4.36e-08
LOC110507824	uncharacterized LOC110507824						LOC110507824	NC_048591.1	23926748..23938664	0.11	2.08	4.21	0.00038	0.00598	1
LOC110525650	anthrax toxin receptor 1						LOC110525650	NC_048570.1	27738953..27793774	0.09	2.07	4.21	1.82e-05	0.000533	0.81
LOC110528007	RING finger protein 207						LOC110528007	NC_048571.1	55053185..55074095	0.19	2.07	4.21	0.0018	0.02	1
map3k22	mitogen-activated protein kinase kinase kinase 22						map3k22	NC_048579.1	1300640..1404290	0.04	2.08	4.21	1.91e-11	4.62e-09	8.54e-07
LOC110510416	regulator of G-protein signaling 22						LOC110510416	NC_048566.1	11416206..11458431	0.57	2.07	4.2	8.87e-06	0.000296	0.4
LOC110525139	mitogen-activated protein kinase 1						LOC110525139	NC_048570.1	complement(349676..439037)	0.05	2.07	4.2	7.96e-10	1.16e-07	3.56e-05
LOC110527447	gamma-aminobutyric acid receptor subunit alpha-5						LOC110527447	NC_048571.1	19882568..19915181	0.04	2.06	4.18	0.00104	0.01	1
LOC110527799	GDH/6PGL endoplasmic bifunctional protein						LOC110527799	NC_048571.1	42923547..42930634	0.43	2.06	4.17	1.45e-05	0.000443	0.65
st6galnac3	ST6 (alpha-N-acetyl-neuraminyl-2,3-beta-galactosyl-1,3)-N-acetylgalactosaminide alpha-2,6-sialyltransferase 3						st6galnac3	NC_048572.1	90031024..90094617	0.05	2.05	4.14	1.36e-06	6.36e-05	0.06
LOC110486208	uncharacterized LOC110486208						LOC110486208	NC_048566.1	29545244..29553946	0.04	2.05	4.13	0.00195	0.02	1
LOC110491898	microtubule-associated protein 1B						LOC110491898	NC_048566.1	55861422..55931584	0.03	2.04	4.13	2.88e-09	3.52e-07	0.000129
LOC110494386	ETS domain-containing protein Elk-4						LOC110494386	NC_048581.1	64608194..64625111	0.04	2.04	4.12	3.27e-05	0.000863	1
LOC110519016	c-Maf inducing protein						LOC110519016	NC_048565.1	complement(25044445..25083238)	0.03	2.04	4.12	1.54e-05	0.000465	0.69
LOC100136162	glycogen synthase kinase binding protein						LOC100136162	NC_048586.1	45981604..46008178	4.23	2.04	4.1	0.0016	0.02	1
LOC110501294	importin subunit alpha-4						LOC110501294	NC_048586.1	7453053..7472601	0.05	2.04	4.1	0.000395	0.00615	1
LOC110508900	regulator of nonsense transcripts 1						LOC110508900	NC_048592.1	complement(29967565..29977338)	0.29	2.04	4.1	2.26e-08	2.01e-06	0.00101
LOC110514101	trinucleotide repeat-containing gene 6C protein						LOC110514101	NC_048577.1	57522756..57601323	0.08	2.04	4.1	8.99e-14	4.32e-11	4.02e-09
LOC110499397	chitin synthase chs-2						LOC110499397	NC_048584.1	complement(35387849..35405611)	0.25	2.03	4.08	0.00363	0.03	1
hbs1l	HBS1-like translational GTPase						hbs1l	NC_048568.1	complement(44045441..44052515)	5.59	2.02	4.06	3.09e-12	9.33e-10	1.38e-07
LOC110506670	homeobox protein aristaless-like 4						LOC110506670	NC_048590.1	complement(32900561..32926267)	0.02	2.02	4.06	0.00313	0.03	1
LOC110533855	E3 ubiquitin-protein ligase RNF128						LOC110533855	NC_048574.1	complement(38984255..39000731)	0.04	2.02	4.05	0.000162	0.00307	1
sdr16c5b	short chain dehydrogenase/reductase family 16C, member 5b						sdr16c5b	NC_048579.1	complement(24764976..24775653)	0.29	2.02	4.05	0.000125	0.00251	1
ccnjl	cyclin J-like						ccnjl	NC_048576.1	complement(55672724..55701242)	0.03	2.01	4.04	0.000289	0.00483	1
LOC110503771	A disintegrin and metalloproteinase with thrombospondin motifs 8						LOC110503771	NC_048588.1	12598113..12606740	1.49	2.01	4.03	1.43e-05	0.000436	0.64
pbld	phenazine biosynthesis like protein domain containing						pbld	NC_048587.1	39773339..39777630	0.18	2.01	4.03	0.00635	0.05	1
zgc:194887	fibrinogen-related domain-containing protein						zgc:194887	NC_048583.1	44164032..44167404	0.47	2.01	4.03	0.00748	0.05	1
hal	histidine ammonia-lyase						hal	NC_048566.1	94978217..95005158	0.04	2.01	4.02	0.00528	0.04	1
LOC110513321	transcriptional repressor p66-beta						LOC110513321	NC_048567.1	complement(21438546..21455972)	0.2	2	4.01	6.42e-11	1.29e-08	2.87e-06
LOC110494304	FYVE, RhoGEF and PH domain-containing protein 5						LOC110494304	NC_048581.1	complement(62154414..62210252)	0.03	2	4	4.84e-08	3.79e-06	0.00217
LOC110497500	uncharacterized protein C4orf54-like						LOC110497500	NC_048583.1	complement(22331077..22358393)	0.64	1.99	3.98	2.26e-14	1.25e-11	1.01e-09
LOC110535208	glucose-fructose oxidoreductase domain-containing protein 1						LOC110535208	NC_048575.1	complement(7979946..8001014)	0.04	1.99	3.98	0.00253	0.02	1
LOC110513252	zinc finger protein OZF						LOC110513252	NC_048577.1	28338501..28348536	0.08	1.99	3.97	8.72e-05	0.00189	1
LOC118936574	uncharacterized LOC118936574						LOC118936574	NC_048585.1	complement(9371753..9379875)	0.02	1.99	3.97	0.00676	0.05	1
LOC110502390	synaptopodin 2-like protein						LOC110502390	NC_048587.1	complement(18777758..18787759)	5.71	1.99	3.96	1.3e-09	1.73e-07	5.81e-05
LOC110519917	serine protease hepsin						LOC110519917	NC_048567.1	complement(15184818..15204146)	0.07	1.98	3.96	0.00206	0.02	1
LOC118938405	zinc finger protein 501-like						LOC118938405	NC_048577.1	complement(2128932..2141322)	0.02	1.99	3.96	0.0021	0.02	1
LOC110508432	nuclear receptor ROR-beta						LOC110508432	NC_048592.1	complement(7688645..7705872)	0.82	1.98	3.95	4.06e-10	6.37e-08	1.82e-05
LOC110520309	coiled-coil domain-containing protein 141						LOC110520309	NC_048567.1	complement(60892809..60941193)	1.5	1.98	3.95	2.59e-09	3.23e-07	0.000116
mamdc4	MAM domain containing 4						mamdc4	NC_048593.1	complement(24209393..24226530)	0.07	1.98	3.95	0.0035	0.03	1
tekt3	tektin 3						tekt3	NC_048584.1	complement(25459179..25489629)	0.04	1.98	3.95	0.000252	0.00433	1
LOC110502521	alpha-actinin-2						LOC110502521	NC_048587.1	27489213..27505393	0.37	1.98	3.94	0.0002	0.00362	1
LOC110505411	glutaminyl-peptide cyclotransferase						LOC110505411	NC_048589.1	complement(15233872..15242216)	0.54	1.98	3.94	3.04e-06	0.000125	0.14
LOC110507542	nucleolar protein dao-5						LOC110507542	NC_048591.1	10787642..10805536	0.46	1.98	3.94	0.000291	0.00485	1
LOC110510009	sodium/potassium/calcium exchanger 3						LOC110510009	NC_048593.1	30264990..30291203	0.03	1.98	3.94	0.000528	0.00767	1
LOC110535279	melanoma receptor tyrosine-protein kinase						LOC110535279	NC_048575.1	complement(12295274..12343935)	0.02	1.97	3.93	0.00101	0.01	1
LOC110537588	carcinoembryonic antigen-related cell adhesion molecule 5						LOC110537588	NC_048566.1	21395164..21411507	0.27	1.97	3.93	0.00612	0.05	1
pknox1.1	pbx/knotted 1 homeobox 1.1						pknox1.1	NC_048567.1	complement(77832447..77844072)	0.89	1.98	3.93	8.1e-13	2.85e-10	3.62e-08
LOC110485278	inward rectifier potassium channel 2-like						LOC110485278	NC_048576.1	93225594..93231639	0.86	1.97	3.92	1.62e-07	1.06e-05	0.00725
LOC110488561	fibroblast growth factor receptor-like 1						LOC110488561	NC_048578.1	3391528..3451168	0.02	1.97	3.92	5.94e-05	0.0014	1
LOC110499508	protein piccolo						LOC110499508	NC_048584.1	44402023..44537718	0.1	1.97	3.91	4.12e-09	4.78e-07	0.000184
LOC110509881	phospholipid-transporting ATPase ID						LOC110509881	NC_048593.1	26699773..26720454	0.05	1.97	3.91	0.00499	0.04	1
slc5a6a	solute carrier family 5 member 6a						slc5a6a	NC_048572.1	24402544..24434865	0.03	1.97	3.91	0.000128	0.00255	1
LOC110535852	protein crumbs homolog 2						LOC110535852	NC_048575.1	50608250..50638914	0.03	1.97	3.9	0.00527	0.04	1
LOC110486164	chromobox protein homolog 1						LOC110486164	NC_048577.1	complement(33788735..33809285)	0.1	1.96	3.89	5.13e-07	2.84e-05	0.02
shisa3	shisa family member 3						shisa3	NC_048578.1	23616713..23622863	0.05	1.96	3.89	0.00722	0.05	1
LOC110486950	nuclear GTPase SLIP-GC						LOC110486950	NC_048577.1	complement(58624934..58666018)	0.01	1.95	3.88	0.00399	0.03	1
pleca	plectin a						pleca	NC_048582.1	34376096..34574937	0.48	1.96	3.88	1.56e-09	2.02e-07	6.99e-05
LOC110502979	regulator of G-protein signaling 17						LOC110502979	NC_048587.1	54329710..54362421	0.01	1.95	3.86	0.000475	0.00707	1
LOC110508019	P2Y purinoceptor 3						LOC110508019	NC_048591.1	complement(37778910..37807050)	0.09	1.95	3.86	4.44e-07	2.51e-05	0.02
LOC110515047	uncharacterized LOC110515047						LOC110515047	NC_048567.1	complement(1906137..1910903)	0.07	1.95	3.86	0.00262	0.03	1
myo15b	myosin XVB						myo15b	NC_048580.1	10289853..10320827	0.02	1.95	3.85	0.00423	0.04	1
si:ch211-214e3.5	zinc finger protein 518A						si:ch211-214e3.5	NC_048580.1	28833364..28857801	0.04	1.94	3.85	1.26e-05	0.000397	0.57
LOC110529424	transport and Golgi organization protein 1 homolog						LOC110529424	NC_048572.1	13390387..13410255	0.68	1.94	3.84	6.85e-10	1.01e-07	3.06e-05
LOC110530834	CTD small phosphatase-like protein						LOC110530834	NC_048572.1	complement(85418264..85462122)	0.12	1.94	3.84	2.82e-13	1.15e-10	1.26e-08
klf15	Kruppel-like factor 15						klf15	NC_048580.1	38309030..38322116	0.59	1.94	3.83	1.54e-13	6.9e-11	6.9e-09
LOC110494173	serine/threonine-protein phosphatase 6 regulatory ankyrin repeat subunit C						LOC110494173	NC_048581.1	complement(56836140..56861261)	0.04	1.94	3.83	5.17e-05	0.00125	1
LOC110522019	tau-tubulin kinase 2						LOC110522019	NC_048568.1	8007344..8027043	0.04	1.94	3.83	6.1e-05	0.00143	1
LOC118942921	uncharacterized LOC118942921						LOC118942921	NC_048585.1	complement(35146752..35155262)	0.18	1.94	3.83	4.82e-06	0.000181	0.22
LOC110485586	B-cell receptor CD22						LOC110485586	NC_048581.1	16098302..16107054	0.09	1.94	3.82	0.000252	0.00434	1
LOC110529313	formin						LOC110529313	NC_048572.1	8283880..8341125	0.03	1.93	3.82	0.00182	0.02	1
LOC110500486	cell death activator CIDE-B						LOC110500486	NC_048585.1	complement(43062367..43071400)	0.08	1.93	3.8	0.00674	0.05	1
LOC110510270	uncharacterized LOC110510270						LOC110510270	NC_048593.1	complement(41581549..41612720)	0.03	1.93	3.8	0.00229	0.02	1
LOC110498597	uncharacterized LOC110498597						LOC110498597	NC_048583.1	5069016..5084826	0.04	1.92	3.79	0.000462	0.00691	1
LOC110502282	DENN domain-containing protein 10						LOC110502282	NC_048587.1	13084587..13097908	0.3	1.92	3.78	0.000131	0.00261	1
LOC110517091	phosphatidylinositol 4-kinase type 2-beta						LOC110517091	NC_048574.1	complement(80580548..80610829)	0.11	1.92	3.78	8.06e-06	0.000274	0.36
LOC110528486	GTPase IMAP family member 7						LOC110528486	NC_048571.1	74917716..74923212	0.31	1.92	3.78	0.000665	0.0092	1
LOC110538808	somatostatin receptor type 2-like						LOC110538808	NC_048577.1	complement(61006826..61026251)	0.24	1.92	3.78	7.19e-07	3.78e-05	0.03
LOC110504238	nesprin-1						LOC110504238	NC_048589.1	36449259..36631052	0.02	1.92	3.77	0.001	0.01	1
LOC110498835	angiotensin-converting enzyme						LOC110498835	NC_048584.1	complement(5008877..5030175)	0.24	1.91	3.76	0.00145	0.02	1
LOC118941028	uncharacterized LOC118941028						LOC118941028	NC_048582.1	complement(5586553..5589573)	0.6	1.91	3.75	0.00137	0.02	1
LOC110536071	membrane-associated phosphatidylinositol transfer protein 2						LOC110536071	NC_048575.1	58762601..58851319	0.08	1.9	3.74	2.64e-10	4.43e-08	1.18e-05
LOC110495738	phospholipid phosphatase 2						LOC110495738	NC_048582.1	complement(18863536..18878944)	0.07	1.9	3.73	7.35e-06	0.000255	0.33
LOC110507144	neurofibromin-like						LOC110507144	NC_048591.1	27670788..27693972	0.00822	1.9	3.73	0.0063	0.05	1
LOC110532243	methylenetetrahydrofolate reductase						LOC110532243	NC_048573.1	47679540..47694148	0.89	1.9	3.73	4.97e-09	5.68e-07	0.000222
LOC110533210	E3 ubiquitin-protein ligase DTX4						LOC110533210	NC_048574.1	complement(73099933..73135576)	0.1	1.9	3.72	9.01e-09	9.35e-07	0.000403
LOC110498926	homeodomain-interacting protein kinase 3						LOC110498926	NC_048566.1	complement(87859357..87900425)	0.17	1.89	3.71	1.94e-10	3.34e-08	8.66e-06
sesn2	sestrin 2						sesn2	NC_048582.1	complement(52428225..52436609)	0.31	1.89	3.71	3.13e-05	0.000832	1
stoml3b	stomatin (EPB72)-like 3b						stoml3b	NC_048593.1	complement(45431236..45461687)	0.15	1.89	3.71	0.00114	0.01	1
LOC110502275	sorbin and SH3 domain-containing protein 1						LOC110502275	NC_048587.1	complement(12585310..12651383)	0.1	1.89	3.7	2.66e-10	4.43e-08	1.19e-05
LOC110502981	mitogen-activated protein kinase kinase kinase 21						LOC110502981	NC_048587.1	54428818..54462406	0.04	1.89	3.7	2.6e-06	0.000109	0.12
zgc:113516	ETNK_euk domain-containing protein						zgc:113516	NC_048566.1	complement(57048311..57118294)	0.02	1.89	3.7	0.00181	0.02	1
LOC110492028	junctophilin-2						LOC110492028	NC_048580.1	complement(42149345..42150283)	390.55	1.89	3.69	1.9e-07	1.21e-05	0.00849
dlk2	delta-like 2 homolog (Drosophila)						dlk2	NC_048565.1	66885437..66954091	0.03	1.88	3.68	4.62e-05	0.00114	1
herc2	HECT and RLD domain containing E3 ubiquitin protein ligase 2						herc2	NC_048569.1	97997425..98248889	0.16	1.88	3.68	1.32e-10	2.43e-08	5.92e-06
LOC110495161	serine/threonine-protein kinase H1 homolog						LOC110495161	NC_048566.1	70353655..70364514	0.04	1.88	3.68	0.00155	0.02	1
LOC110529158	L-threonine 3-dehydrogenase, mitochondrial						LOC110529158	NC_048572.1	3341581..3363912	0.66	1.88	3.68	1.14e-07	7.82e-06	0.00508
LOC110534067	choline-phosphate cytidylyltransferase B						LOC110534067	NC_048574.1	complement(46162179..46166379)	0.24	1.88	3.68	0.00113	0.01	1
LOC110516892	adhesion G protein-coupled receptor E2						LOC110516892	NC_048577.1	complement(6013159..6033506)	0.15	1.87	3.67	1.29e-05	0.000403	0.58
LOC110503011	forkhead box protein N2						LOC110503011	NC_048587.1	complement(57389610..57433456)	0.04	1.87	3.66	3.37e-05	0.000883	1
LOC110532877	V-type proton ATPase subunit S1-like						LOC110532877	NC_048573.1	complement(78758284..78787443)	0.04	1.87	3.65	3.28e-05	0.000865	1
LOC110537410	E3 ubiquitin-protein ligase Siah2						LOC110537410	NC_048576.1	complement(30347351..30369324)	0.02	1.87	3.65	0.000135	0.00267	1
LOC118936308	protein kinase C-binding protein 1-like						LOC118936308	NC_048581.1	complement(74124858..74135004)	0.04	1.87	3.65	0.000903	0.01	1
LOC110532575	sushi, von Willebrand factor type A, EGF and pentraxin domain-containing protein 1						LOC110532575	NC_048573.1	complement(61286368..61305985)	0.22	1.86	3.64	5.76e-05	0.00136	1
LOC110502432	ras guanyl-releasing protein 3						LOC110502432	NC_048587.1	20672414..20718831	0.04	1.86	3.63	0.000754	0.01	1
LOC110503004	transmembrane protein 87A						LOC110503004	NC_048587.1	56829056..56843475	0.05	1.86	3.63	0.000163	0.00309	1
amer1	APC membrane recruitment protein 1						amer1	NC_048574.1	complement(37939057..37943052)	0.13	1.86	3.62	0.000532	0.00771	1
LOC110497863	BTB/POZ domain-containing protein 7						LOC110497863	NC_048583.1	complement(41052866..41080347)	0.29	1.86	3.62	8.39e-09	8.85e-07	0.000375
LOC110535458	suppressor of cytokine signaling 6-like						LOC110535458	NC_048575.1	complement(20743326..20747932)	0.13	1.85	3.62	0.000221	0.00393	1
LOC118938129	zinc finger protein 721-like						LOC118938129	NC_048577.1	755426..757516	0.34	1.86	3.62	0.00167	0.02	1
LOC110535854	endoplasmic reticulum mannosyl-oligosaccharide 1,2-alpha-mannosidase						LOC110535854	NC_048575.1	complement(50121941..50130448)	0.12	1.85	3.61	5.09e-05	0.00123	1
LOC118944353	uncharacterized LOC118944353						LOC118944353	NC_048589.1	36850873..36852603	2.79	1.85	3.61	2.52e-09	3.14e-07	0.000113
etnppl	ethanolamine-phosphate phospho-lyase						etnppl	NC_048573.1	complement(32555359..32594324)	0.04	1.85	3.6	0.00378	0.03	1
LOC110509157	dnaJ homolog subfamily B member 4-like						LOC110509157	NC_048592.1	complement(40867279..40872210)	0.39	1.85	3.6	2.01e-07	1.27e-05	0.00901
LOC118940347	nucleus accumbens-associated protein 1-like						LOC118940347	NC_048581.1	18303768..18319050	0.12	1.85	3.6	2.15e-06	9.38e-05	0.1
LOC118966690	uncharacterized LOC118966690						LOC118966690	NC_048574.1	4450793..4453753	0.31	1.85	3.6	5.82e-05	0.00137	1
LOC110493304	inositol hexakisphosphate kinase 1						LOC110493304	NC_048581.1	complement(91713779..91810291)	0.36	1.84	3.59	3.79e-06	0.000149	0.17
LOC110510397	uncharacterized protein KIAA0930 homolog						LOC110510397	NC_048579.1	complement(80151017..80231658)	0.06	1.84	3.59	6.8e-05	0.00155	1
LOC110507323	protein furry homolog						LOC110507323	NC_048591.1	complement(1977082..2171787)	0.12	1.84	3.58	2.22e-11	5.21e-09	9.91e-07
LOC110531623	large neutral amino acids transporter small subunit 2						LOC110531623	NC_048573.1	16777534..16821342	0.07	1.84	3.58	4.58e-05	0.00113	1
LOC110496757	FH1/FH2 domain-containing protein 3						LOC110496757	NC_048582.1	73533349..73721653	0.15	1.84	3.57	5.31e-13	1.98e-10	2.37e-08
mctp2a	multiple C2 domains, transmembrane 2a						mctp2a	NC_048565.1	29321672..29361563	0.02	1.84	3.57	0.00707	0.05	1
ank2b	ankyrin 2b, neuronal						ank2b	NC_048573.1	27995879..28160254	0.66	1.83	3.56	9.59e-07	4.82e-05	0.04
LOC110491100	leucine-rich repeat-containing protein 38-like						LOC110491100	NC_048580.1	53505570..53518173	0.09	1.83	3.56	4.2e-05	0.00105	1
LOC110523420	acetyl-coenzyme A thioesterase						LOC110523420	NC_048569.1	21798340..21808924	2.87	1.83	3.56	5.07e-05	0.00123	1
LOC110487799	vascular endothelial growth factor receptor 3						LOC110487799	NC_048578.1	41058075..41313284	0.08	1.83	3.55	8.28e-08	5.98e-06	0.0037
LOC110517888	glyoxylate reductase/hydroxypyruvate reductase						LOC110517888	NC_048574.1	complement(86216578..86228119)	0.31	1.83	3.55	0.000722	0.00979	1
LOC110534219	cingulin						LOC110534219	NC_048566.1	complement(16079813..16108032)	0.05	1.83	3.55	0.0021	0.02	1
LOC118938138	uncharacterized LOC118938138						LOC118938138	NC_048577.1	820987..824638	0.15	1.83	3.55	0.00548	0.04	1
wbp1	WW domain binding protein 1						wbp1	NC_048593.1	20120015..20131381	0.14	1.83	3.55	3.07e-06	0.000126	0.14
znf346	zinc finger protein 346						znf346	NC_048576.1	36715228..36718708	0.21	1.83	3.55	0.000268	0.00455	1
eif4ea	eukaryotic translation initiation factor 4ea						eif4ea	NC_048578.1	complement(16958673..16962555)	2.92	1.82	3.54	3.96e-08	3.19e-06	0.00177
LOC110535666	serine/threonine-protein kinase PRP4 homolog						LOC110535666	NC_048575.1	complement(38083913..38103834)	0.24	1.82	3.54	2.86e-09	3.5e-07	0.000128
LOC110487730	vascular endothelial growth factor receptor kdr-like						LOC110487730	NC_048578.1	10615592..10689241	0.03	1.82	3.53	8.53e-08	6.13e-06	0.00381
LOC110516989	serine/threonine-protein phosphatase 2A 55 kDa regulatory subunit B						LOC110516989	NC_048574.1	80626746..80651978	0.78	1.82	3.53	3.55e-05	0.00092	1
LOC110521437	zinc finger and BTB domain-containing protein 7A						LOC110521437	NC_050570.1	complement(17168403..17187397)	0.06	1.82	3.53	5.01e-06	0.000186	0.22
LOC110522640	ras association domain-containing protein 8						LOC110522640	NC_048565.1	40518122..40558021	0.13	1.82	3.53	6.81e-11	1.35e-08	3.05e-06
LOC118940016	vicilin-like seed storage protein At2g18540						LOC118940016	NC_048581.1	5604575..5605848	0.28	1.82	3.53	0.00472	0.04	1
zzef1	zinc finger, ZZ-type with EF hand domain 1						zzef1	NC_048576.1	56663069..56714282	0.06	1.82	3.53	2.05e-09	2.6e-07	9.15e-05
LOC110493912	serine incorporator 1						LOC110493912	NC_048581.1	42740378..42762109	0.1	1.82	3.52	1.32e-06	6.22e-05	0.06
LOC110510501	myelin-oligodendrocyte glycoprotein-like						LOC110510501	NC_048570.1	complement(6212400..6215488)	0.2	1.82	3.52	0.000971	0.01	1
LOC110525071	protein mono-ADP-ribosyltransferase PARP8						LOC110525071	NC_048570.1	2743964..2866482	0.08	1.82	3.52	5.61e-06	0.000204	0.25
LOC110506983	TNF receptor-associated factor 6						LOC110506983	NC_048570.1	90345783..90353348	0.13	1.81	3.51	2.65e-05	0.000723	1
LOC118937788	uncharacterized LOC118937788						LOC118937788	NC_048576.1	93979678..93990780	0.03	1.81	3.51	0.00328	0.03	1
LOC118940187	zinc finger protein 2-like						LOC118940187	NC_048581.1	2312151..2319393	0.03	1.81	3.51	0.00551	0.04	1
LOC110527485	transmembrane protein 198-B						LOC110527485	NC_048571.1	complement(21183950..21205077)	0.17	1.81	3.5	2.32e-07	1.43e-05	0.01
LOC110531046	ankyrin repeat domain-containing protein 12						LOC110531046	NC_048572.1	complement(87944259..88001120)	0.11	1.81	3.5	2.49e-10	4.21e-08	1.11e-05
palm2akap2	palm2 and akap2 fusion						palm2akap2	NC_048569.1	89048..186339	0.14	1.81	3.5	1.22e-12	3.95e-10	5.45e-08
rnf214	ring finger protein 214						rnf214	NC_048576.1	28222935..28227302	0.28	1.81	3.5	2.91e-05	0.000782	1
LOC110528574	protein-glutamine gamma-glutamyltransferase 2						LOC110528574	NC_048571.1	complement(80111773..80128190)	0.04	1.8	3.49	0.00249	0.02	1
LOC110531710	cytochrome P450 4F3						LOC110531710	NC_048565.1	90870561..90896084	0.02	1.8	3.49	0.00609	0.05	1
LOC110495172	membrane-bound transcription factor site-1 protease						LOC110495172	NC_048566.1	70370993..70377931	0.07	1.8	3.48	0.00255	0.02	1
LOC110532612	zinc finger protein 217						LOC110532612	NC_048573.1	63033474..63045519	0.01	1.8	3.48	0.00655	0.05	1
LOC110534107	zinc finger and BTB domain-containing protein 20						LOC110534107	NC_048574.1	46765048..46799754	0.06	1.79	3.46	1.18e-08	1.17e-06	0.000527
zgc:162707	UPF0524 protein C3orf70 homolog B						zgc:162707	NC_048586.1	51949125..51961291	0.03	1.79	3.46	0.00638	0.05	1
LOC110502957	heparan sulfate glucosamine 3-O-sulfotransferase 3B1						LOC110502957	NC_048587.1	complement(52271405..52312301)	0.07	1.79	3.45	0.000248	0.00429	1
LOC110531290	transcription factor E3						LOC110531290	NC_048573.1	76583026..76628296	0.06	1.78	3.44	9.43e-09	9.67e-07	0.000422
LOC110531643	sal-like protein 4						LOC110531643	NC_048573.1	complement(17321431..17327614)	0.04	1.78	3.44	0.00469	0.04	1
LOC110532555	coenzyme Q-binding protein COQ10 homolog A, mitochondrial						LOC110532555	NC_048573.1	59923662..59926586	0.5	1.78	3.44	5e-05	0.00122	1
LOC110532737	la-related protein 4						LOC110532737	NC_048573.1	complement(68124488..68138733)	0.2	1.78	3.44	1.28e-08	1.24e-06	0.000574
slc6a16a	solute carrier family 6 member 16a						slc6a16a	NC_048577.1	complement(64046974..64078936)	0.11	1.78	3.44	2.37e-07	1.46e-05	0.01
LOC110500628	nuclear factor 1 B-type						LOC110500628	NC_048585.1	49680668..49772757	0.11	1.78	3.43	1.08e-14	6.23e-12	4.85e-10
LOC110531853	zinc-binding protein A33						LOC110531853	NC_048565.1	90903245..90911857	3.82	1.78	3.43	1.42e-07	9.51e-06	0.00637
LOC110506223	titin-like						LOC110506223	NC_048590.1	complement(3477158..3492750)	5.68	1.78	3.42	9.6e-08	6.69e-06	0.00429
LOC110530272	deubiquitinating protein VCIP135						LOC110530272	NC_048572.1	61145742..61152933	0.21	1.77	3.41	3.25e-05	0.000859	1
dap	death-associated protein						dap	NC_048575.1	complement(18851109..18863855)	0.18	1.76	3.4	6.39e-07	3.41e-05	0.03
LOC110486376	transcriptional repressor p66-beta						LOC110486376	NC_048566.1	complement(29859575..29878744)	0.16	1.77	3.4	3.19e-09	3.83e-07	0.000143
LOC118940514	protein shisa-4-like						LOC118940514	NC_048581.1	93057698..93078808	0.07	1.76	3.4	8.76e-06	0.000293	0.39
LOC110532747	Krueppel-like factor 15						LOC110532747	NC_048573.1	complement(68421681..68444643)	0.67	1.76	3.39	1.29e-05	0.000401	0.57
LOC118938851	microsomal glutathione S-transferase 1-like						LOC118938851	NC_048579.1	complement(73890918..73902131)	0.07	1.76	3.39	0.00379	0.03	1
man1b1b	mannosidase, alpha, class 1B, member 1b						man1b1b	NC_048570.1	complement(21455398..21463967)	0.07	1.76	3.39	0.00045	0.00678	1
LOC110492380	translocating chain-associated membrane protein 1-like 1						LOC110492380	NC_048580.1	complement(56713782..56729174)	0.29	1.76	3.38	2.81e-09	3.45e-07	0.000126
LOC110515087	zinc finger protein 883						LOC110515087	NC_048581.1	6395170..6400070	0.15	1.76	3.38	0.00137	0.02	1
LOC110528777	endophilin-B2						LOC110528777	NC_048571.1	15499437..15505193	0.27	1.76	3.38	0.000226	0.004	1
oit3	oncoprotein induced transcript 3						oit3	NC_048580.1	6679715..6704779	0.03	1.75	3.37	0.00418	0.04	1
als2a	alsin Rho guanine nucleotide exchange factor ALS2 a						als2a	NC_048586.1	complement(50872455..50960735)	0.02	1.75	3.36	5.24e-07	2.9e-05	0.02
LOC110521646	cytoplasmic polyadenylation element-binding protein 2						LOC110521646	NC_050570.1	27497328..27515550	0.45	1.75	3.36	1.71e-06	7.73e-05	0.08
LOC110533312	beta-2 adrenergic receptor-like						LOC110533312	NC_048574.1	complement(9958677..9966932)	1.6	1.75	3.36	1.6e-05	0.00048	0.72
mcoln2	mucolipin TRP cation channel 2						mcoln2	NC_048568.1	1187974..1261966	0.01	1.75	3.36	0.00729	0.05	1
trip6	thyroid hormone receptor interactor 6						trip6	NC_048573.1	20531945..20539559	0.06	1.75	3.36	0.00315	0.03	1
LOC110488261	antithrombin-III						LOC110488261	NC_048565.1	15163316..15171415	1.15	1.74	3.35	0.000155	0.00297	1
LOC110497570	human immunodeficiency virus type I enhancer-binding protein 2 homolog						LOC110497570	NC_048583.1	complement(26669796..26680308)	0.47	1.74	3.35	9.44e-08	6.63e-06	0.00422
LOC110497746	uncharacterized LOC110497746						LOC110497746	NC_048583.1	36398597..36412354	0.03	1.75	3.35	0.0069	0.05	1
LOC110531423	insulin receptor substrate 2-B						LOC110531423	NC_048573.1	10751036..10768756	0.44	1.75	3.35	7.19e-08	5.3e-06	0.00321
LOC118942962	prospero homeobox protein 1-like						LOC118942962	NC_048585.1	complement(60352810..60370065)	0.04	1.75	3.35	0.000147	0.00285	1
LOC118936772	neuronal acetylcholine receptor subunit beta-2-like						LOC118936772	NC_048574.1	complement(77293441..77317804)	0.02	1.74	3.34	0.00383	0.03	1
LOC118940516	uncharacterized LOC118940516						LOC118940516	NC_048581.1	complement(94857218..94860080)	0.13	1.74	3.34	0.00608	0.05	1
LOC110490106	F-box only protein 40						LOC110490106	NC_048579.1	complement(43593816..43598860)	6.58	1.73	3.33	1.74e-10	3.04e-08	7.79e-06
LOC110490803	serine/threonine-protein kinase WNK1						LOC110490803	NC_048579.1	complement(72959216..73142970)	0.08	1.73	3.33	8.51e-12	2.25e-09	3.81e-07
LOC110506757	nuclear factor of activated T-cells, cytoplasmic 3-like						LOC110506757	NC_048590.1	complement(38411123..38504156)	0.07	1.74	3.33	9.14e-10	1.3e-07	4.09e-05
LOC110531502	zinc finger and SCAN domain-containing protein 21						LOC110531502	NC_048573.1	complement(13350120..13367176)	0.03	1.74	3.33	0.00191	0.02	1
LOC110538747	rho GTPase-activating protein 33						LOC110538747	NC_048566.1	24201099..24238678	0.07	1.74	3.33	6.78e-09	7.39e-07	0.000303
LOC118941182	UBAP1-MVB12-associated (UMA)-domain containing protein 1-like						LOC118941182	NC_048582.1	50149776..50161920	0.59	1.74	3.33	7.08e-06	0.000247	0.32
sacs	sacsin molecular chaperone						sacs	NC_048588.1	21648371..21681504	0.21	1.73	3.33	3.07e-10	5.02e-08	1.37e-05
tsc1b	TSC complex subunit 1b						tsc1b	NC_048569.1	33226370..33259075	0.07	1.73	3.33	2.43e-07	1.49e-05	0.01
xdh	xanthine dehydrogenase						xdh	NC_048583.1	60888364..60937197	0.05	1.74	3.33	0.000232	0.00408	1
LOC110521508	A disintegrin and metalloproteinase with thrombospondin motifs 10						LOC110521508	NC_050570.1	complement(20129636..20197258)	0.18	1.73	3.32	2.53e-10	4.26e-08	1.13e-05
LOC118938286	piggyBac transposable element-derived protein 4-like						LOC118938286	NC_048577.1	40270524..40273859	0.28	1.73	3.31	0.00597	0.05	1
LOC110503083	suppressor of cytokine signaling 5						LOC110503083	NC_048587.1	15717449..15743397	0.04	1.72	3.3	1.02e-05	0.00033	0.46
LOC110510748	nuclear protein MDM1						LOC110510748	NC_048579.1	75031834..75069209	0.03	1.72	3.3	0.000848	0.01	1
LOC110535669	inositol monophosphatase 1						LOC110535669	NC_048575.1	38199126..38217258	0.12	1.72	3.3	3.56e-07	2.08e-05	0.02
zgc:63863	TBC domain-containing protein						zgc:63863	NC_048582.1	complement(62384678..62407274)	0.24	1.72	3.3	1.27e-08	1.23e-06	0.000568
LOC110493691	E3 SUMO-protein ligase CBX4-like						LOC110493691	NC_048581.1	complement(30413145..30419210)	0.17	1.72	3.29	0.000119	0.00241	1
LOC110500719	metastasis-associated protein MTA2						LOC110500719	NC_048585.1	53215229..53245179	0.41	1.72	3.29	1.14e-10	2.12e-08	5.11e-06
LOC110525243	mitogen-activated protein kinase 4						LOC110525243	NC_048570.1	complement(10418378..10441341)	0.12	1.72	3.29	1.64e-05	0.00049	0.73
LOC110526320	sorbitol dehydrogenase						LOC110526320	NC_048570.1	complement(63325814..63330232)	0.19	1.72	3.29	0.00511	0.04	1
LOC118964812	trichohyalin-like						LOC118964812	NC_048570.1	6078177..6088723	0.14	1.72	3.29	0.000481	0.00715	1
LOC110487402	zinc finger protein 239-like						LOC110487402	NC_048577.1	26141541..26155230	0.05	1.71	3.28	0.000433	0.00659	1
LOC110494143	transmembrane protein 233						LOC110494143	NC_048581.1	56088149..56094557	2.99	1.71	3.28	5.24e-08	4.06e-06	0.00234
LOC110526700	hepatoma-derived growth factor-related protein 3						LOC110526700	NC_048590.1	complement(42940157..42954704)	0.07	1.71	3.28	0.00275	0.03	1
LOC110533552	B-cell CLL/lymphoma 7 protein family member B-A						LOC110533552	NC_048574.1	26141654..26151813	0.09	1.72	3.28	0.000309	0.00511	1
LOC110535034	kinesin-like protein KIF24						LOC110535034	NC_048575.1	complement(47483531..47499265)	0.32	1.71	3.28	0.000133	0.00263	1
LOC110536942	sphingosine 1-phosphate receptor 3						LOC110536942	NC_048576.1	complement(10083932..10090132)	0.06	1.71	3.28	0.00498	0.04	1
LOC110537158	glial cell line-derived neurotrophic factor-like						LOC110537158	NC_048576.1	20667957..20693961	0.02	1.72	3.28	0.00334	0.03	1
mast3b	microtubule associated serine/threonine kinase 3b						mast3b	NC_048569.1	complement(58416872..58475233)	0.22	1.72	3.28	1.99e-09	2.54e-07	8.91e-05
chd9	chromodomain helicase DNA binding protein 9						chd9	NC_048570.1	complement(76591723..76723031)	0.08	1.71	3.27	3.2e-11	7.18e-09	1.43e-06
LOC110515934	acidic amino acid decarboxylase GADL1						LOC110515934	NC_048566.1	complement(1427251..1457133)	2.61	1.71	3.27	1.97e-05	0.000567	0.88
LOC110527489	MAGUK p55 subfamily member 4						LOC110527489	NC_048571.1	21339692..21354616	0.13	1.71	3.27	6.53e-07	3.47e-05	0.03
LOC110503360	purine phosphoribosyltransferase family protein						LOC110503360	NC_048588.1	18049615..18058662	0.29	1.71	3.26	7.07e-06	0.000247	0.32
LOC110530268	nuclear receptor coactivator 2						LOC110530268	NC_048572.1	60971600..61047289	0.12	1.7	3.26	2.46e-11	5.68e-09	1.1e-06
LOC110513400	SNF-related serine/threonine-protein kinase-like						LOC110513400	NC_048566.1	complement(13250306..13324680)	0.11	1.7	3.25	2.3e-11	5.38e-09	1.03e-06
LOC110534015	zinc finger protein ubi-d4						LOC110534015	NC_048574.1	complement(44625922..44636337)	0.3	1.7	3.25	2.08e-08	1.88e-06	0.000932
LOC100301748	myotubularin related protein 3						LOC100301748	NC_048575.1	51851608..51858360	0.08	1.7	3.24	0.00713	0.05	1
LOC110512505	regulation of nuclear pre-mRNA domain-containing protein 2						LOC110512505	NC_048567.1	19821356..19844451	0.05	1.69	3.24	8.75e-05	0.00189	1
LOC110492710	transketolase						LOC110492710	NC_048580.1	76542338..76557419	0.48	1.69	3.23	3.33e-11	7.45e-09	1.49e-06
LOC110497706	early endosome antigen 1						LOC110497706	NC_048566.1	complement(82647383..82690189)	0.37	1.69	3.23	9.78e-10	1.38e-07	4.37e-05
LOC110522637	feline leukemia virus subgroup C receptor-related protein 2						LOC110522637	NC_048568.1	complement(41529251..41573415)	0.05	1.69	3.23	7.41e-05	0.00166	1
LOC110522975	zinc finger and BTB domain-containing protein 37						LOC110522975	NC_048569.1	complement(56703896..56711499)	0.13	1.69	3.23	6.76e-05	0.00155	1
rsf1b.1	remodeling and spacing factor 1b, tandem duplicate 1						rsf1b.1	NC_048576.1	44770377..44816496	0.22	1.69	3.23	4.94e-12	1.38e-09	2.21e-07
LOC110528585	integrin alpha-7						LOC110528585	NC_048571.1	complement(80655573..80723518)	0.18	1.69	3.22	1.22e-11	3.11e-09	5.44e-07
LOC110536812	palmitoyltransferase ZDHHC8B						LOC110536812	NC_048576.1	19748041..19769545	0.1	1.69	3.22	1.01e-06	5.03e-05	0.05
LOC118941139	serine/arginine-rich splicing factor SR45-like						LOC118941139	NC_048582.1	complement(35478658..35483335)	0.67	1.69	3.22	0.000427	0.00652	1
LOC118964620	acyl-coenzyme A thioesterase 11-like						LOC118964620	NC_048569.1	54589958..54595332	0.14	1.69	3.22	0.00135	0.02	1
hkdc1	hexokinase domain containing 1						hkdc1	NC_048587.1	39586539..39607499	0.2	1.68	3.21	0.000436	0.00661	1
LOC110486243	semaphorin-4A						LOC110486243	NC_048566.1	complement(29579852..29599325)	0.04	1.68	3.21	0.00107	0.01	1
LOC110487204	partner and localizer of BRCA2						LOC110487204	NC_048581.1	9281428..9295974	0.29	1.68	3.21	9.13e-06	0.000302	0.41
LOC110538578	growth arrest-specific protein 7						LOC110538578	NC_048576.1	80657855..80690127	0.16	1.68	3.21	1.1e-08	1.1e-06	0.000494
LOC110490023	zinc finger protein 438						LOC110490023	NC_048579.1	complement(36038778..36142327)	0.08	1.68	3.2	1.07e-12	3.51e-10	4.77e-08
LOC110535353	protein shisa-2						LOC110535353	NC_048575.1	complement(15671827..15687069)	0.17	1.68	3.2	6.98e-06	0.000244	0.31
LOC110520807	zinc fingers and homeoboxes protein 1						LOC110520807	NC_048566.1	complement(5241965..5248382)	0.4	1.67	3.19	1.57e-06	7.2e-05	0.07
wdr20a	WD repeat domain 20a						wdr20a	NC_048583.1	58251569..58259392	0.11	1.67	3.19	0.00044	0.00665	1
e3	type II keratin E3						e3	NC_048581.1	45567254..45572753	1.42	1.67	3.18	0.00599	0.05	1
LOC110521516	nuclear factor 1 C-type						LOC110521516	NC_050570.1	20366480..20489547	0.06	1.67	3.18	2.48e-08	2.17e-06	0.00111
LOC110534264	rho guanine nucleotide exchange factor 15						LOC110534264	NC_048574.1	52897712..52937641	0.06	1.67	3.18	6.31e-06	0.000226	0.28
patz1	POZ/BTB and AT hook containing zinc finger 1						patz1	NC_048571.1	67433792..67444733	0.16	1.67	3.18	3.61e-06	0.000144	0.16
ubp1	upstream binding protein 1						ubp1	NC_048582.1	complement(52712553..52728916)	0.34	1.67	3.18	3.17e-08	2.66e-06	0.00142
kif1c	kinesin family member 1C						kif1c	NC_048573.1	447784..532945	0.4	1.66	3.17	5.64e-09	6.33e-07	0.000252
LOC110527748	tubby-related protein 1						LOC110527748	NC_048571.1	complement(40418035..40439054)	0.07	1.67	3.17	1.22e-05	0.000384	0.54
nfat5b	nuclear factor of activated T cells 5b						nfat5b	NC_048590.1	26344232..26404304	0.03	1.67	3.17	6.07e-06	0.000219	0.27
LOC110522441	tribbles homolog 2						LOC110522441	NC_048568.1	complement(28371011..28383232)	0.71	1.66	3.16	1.66e-08	1.55e-06	0.000743
kiaa2013	KIAA2013 ortholog						kiaa2013	NC_048580.1	33545397..33560774	0.29	1.66	3.15	1.65e-10	2.92e-08	7.38e-06
LOC110533613	delta-sarcoglycan						LOC110533613	NC_048574.1	complement(28908391..29166800)	0.03	1.66	3.15	1.21e-10	2.24e-08	5.42e-06
wdr24	WD repeat domain 24						wdr24	NC_048580.1	complement(20834620..20843246)	0.19	1.66	3.15	6.26e-05	0.00146	1
atp1b1a	ATPase Na+/K+ transporting subunit beta 1a						atp1b1a	NC_048565.1	complement(2100172..2130819)	0.14	1.65	3.14	8.39e-07	4.31e-05	0.04
LOC110492402	ataxin-1-like						LOC110492402	NC_048580.1	58040555..58088256	0.11	1.65	3.14	3.72e-09	4.38e-07	0.000166
LOC110506262	protein strawberry notch homolog 2						LOC110506262	NC_048565.1	complement(20367990..20481812)	0.03	1.65	3.14	2.47e-08	2.16e-06	0.0011
LOC110533465	ceramide synthase-like						LOC110533465	NC_048574.1	19750624..19791994	0.02	1.65	3.14	0.00109	0.01	1
nadkb	NAD kinase b						nadkb	NC_048572.1	complement(82544272..82566287)	0.04	1.65	3.14	0.000222	0.00395	1
frs3	fibroblast growth factor receptor substrate 3						frs3	NC_048581.1	54487060..54500326	0.05	1.65	3.13	0.00106	0.01	1
LOC110496109	E3 ubiquitin-protein ligase RNF5						LOC110496109	NC_048582.1	complement(36071695..36077299)	0.52	1.65	3.13	2.62e-06	0.000109	0.12
LOC110506145	aggrecan core protein						LOC110506145	NC_048570.1	complement(81573413..81607084)	0.03	1.65	3.13	0.000335	0.00542	1
LOC110537519	G protein-coupled receptor kinase 6						LOC110537519	NC_048576.1	36414082..36470446	0.04	1.64	3.13	3.66e-06	0.000146	0.16
colec10	collectin sub-family member 10 (C-type lectin)						colec10	NC_048566.1	4050783..4065607	0.06	1.64	3.12	0.00443	0.04	1
LOC110524014	guanine nucleotide-binding protein subunit beta-4						LOC110524014	NC_048569.1	52147164..52168561	0.1	1.64	3.12	6.29e-07	3.37e-05	0.03
LOC118943848	uncharacterized LOC118943848						LOC118943848	NC_048587.1	complement(4002702..4006322)	0.67	1.64	3.12	1.33e-06	6.25e-05	0.06
dpf3	double PHD fingers 3						dpf3	NC_048572.1	6802054..6853052	0.09	1.64	3.11	6.45e-08	4.85e-06	0.00288
LOC110491859	mitochondrial carrier homolog 1						LOC110491859	NC_048580.1	complement(34846484..34880904)	0.02	1.64	3.11	0.00289	0.03	1
LOC110509082	solute carrier family 2, facilitated glucose transporter member 3						LOC110509082	NC_048567.1	11188958..11216832	0.03	1.64	3.11	0.000231	0.00407	1
LOC110518866	AP-3 complex subunit sigma-2						LOC110518866	NC_048590.1	787703..807661	0.03	1.64	3.11	0.00143	0.02	1
LOC110523415	myocyte-specific enhancer factor 2C						LOC110523415	NC_048569.1	21669421..21684268	0.87	1.64	3.11	1.65e-11	4.03e-09	7.38e-07
LOC110536886	transcription factor 4						LOC110536886	NC_048576.1	complement(7403125..7415816)	0.17	1.64	3.11	1.06e-05	0.00034	0.47
LOC110537442	glycerophosphodiester phosphodiesterase domain-containing protein 5						LOC110537442	NC_048576.1	31246287..31303725	0.01	1.64	3.11	0.0028	0.03	1
pdcl	phosducin-like						pdcl	NC_048569.1	complement(48540082..48544432)	0.32	1.64	3.11	8.82e-06	0.000295	0.39
LOC110488887	ankyrin repeat domain-containing protein 50						LOC110488887	NC_048578.1	14685527..14731143	0.15	1.63	3.1	1.04e-08	1.04e-06	0.000464
LOC110502610	GTP-binding protein SAR1a						LOC110502610	NC_048587.1	33000430..33019500	0.08	1.63	3.1	1.08e-05	0.000346	0.48
LOC118942052	uncharacterized LOC118942052						LOC118942052	NC_048584.1	complement(22387082..22389323)	0.25	1.63	3.1	0.00222	0.02	1
rragd	ras-related GTP binding D						rragd	NC_048583.1	29748542..29784485	0.24	1.63	3.1	8.91e-07	4.53e-05	0.04
si:ch1073-224n8.1	zinc finger protein 587						si:ch1073-224n8.1	NC_048593.1	complement(30508730..30514069)	0.21	1.63	3.1	1.65e-05	0.000491	0.74
LOC110520668	protein FAM126B-like						LOC110520668	NC_048567.1	complement(84912552..85062818)	0.02	1.63	3.09	1.25e-08	1.21e-06	0.000557
LOC110525655	AP2-associated protein kinase 1						LOC110525655	NC_048570.1	complement(27832252..27867280)	0.08	1.63	3.09	9.57e-08	6.67e-06	0.00428
LOC110533762	long-chain-fatty-acid--CoA ligase 4						LOC110533762	NC_048574.1	complement(36086295..36102648)	0.11	1.63	3.09	0.000127	0.00253	1
LOC118966680	mothers against decapentaplegic homolog 9-like						LOC118966680	NC_048574.1	1235186..1261892	0.18	1.63	3.09	7.36e-08	5.39e-06	0.00329
mst1ra	macrophage stimulating 1 receptor a						mst1ra	NC_048571.1	42363630..42384059	0.04	1.63	3.09	0.000299	0.00495	1
LOC110486438	transcription factor Sox-10						LOC110486438	NC_048577.1	complement(42801570..42809120)	0.15	1.63	3.08	8.02e-05	0.00177	1
LOC110501780	zinc finger protein 148						LOC110501780	NC_048586.1	32904230..32908700	0.24	1.62	3.08	0.000249	0.00429	1
LOC118965328	nascent polypeptide-associated complex subunit alpha, muscle-specific form-like						LOC118965328	NC_048571.1	88974702..88978594	1.21	1.62	3.08	9.37e-09	9.66e-07	0.000419
znf148	zinc finger protein 148						znf148	NC_048567.1	complement(60593527..60600106)	0.13	1.62	3.08	0.000195	0.00355	1
cdk19	cyclin-dependent kinase 19						cdk19	NC_048568.1	14769184..14832022	0.03	1.62	3.07	4.19e-07	2.39e-05	0.02
LOC110501300	probable phospholipid-transporting ATPase IH						LOC110501300	NC_048586.1	complement(7608184..7668624)	0.04	1.62	3.07	3.49e-06	0.00014	0.16
LOC110529322	cholesterol 24-hydroxylase						LOC110529322	NC_048572.1	8928278..8937714	0.28	1.62	3.07	0.00716	0.05	1
LOC110530884	protein FAM111A						LOC110530884	NC_048572.1	complement(88905312..88919239)	0.06	1.62	3.07	0.000605	0.00855	1
LOC110536317	ELMO domain-containing protein 3						LOC110536317	NC_048575.1	complement(69791411..69805945)	0.18	1.62	3.07	1.18e-07	8.06e-06	0.00528
LOC110489068	transmembrane protein 179						LOC110489068	NC_048578.1	complement(27090727..27097242)	0.09	1.61	3.06	0.00667	0.05	1
LOC110501901	glypican-6						LOC110501901	NC_048586.1	42884711..43037994	0.08	1.62	3.06	1.12e-11	2.91e-09	5.03e-07
LOC110515723	ubiquitin-like protein 3						LOC110515723	NC_048593.1	complement(38655627..38707017)	0.09	1.61	3.06	4.34e-09	5.03e-07	0.000194
LOC110532728	probable E3 ubiquitin-protein ligase DTX3						LOC110532728	NC_048573.1	complement(67587799..67603010)	0.05	1.61	3.06	0.000857	0.01	1
LOC118938501	zinc finger protein 271-like						LOC118938501	NC_048577.1	1278003..1280971	0.2	1.62	3.06	0.00308	0.03	1
b4galt3	UDP-Gal:betaGlcNAc beta 1,4- galactosyltransferase, polypeptide 3						b4galt3	NC_048580.1	complement(66303589..66308067)	0.27	1.61	3.05	0.00106	0.01	1
LOC110519305	NEDD4-binding protein 2						LOC110519305	NC_048574.1	87573667..87623845	0.12	1.61	3.05	5.02e-08	3.92e-06	0.00225
LOC110533752	uncharacterized LOC110533752						LOC110533752	NC_048574.1	complement(35704848..35716516)	0.09	1.61	3.05	0.00403	0.04	1
bco1	beta-carotene oxygenase 1						bco1	NC_048570.1	complement(66406013..66438607)	0.08	1.6	3.04	0.00265	0.03	1
LOC110486907	trinucleotide repeat-containing gene 6C protein						LOC110486907	NC_048576.1	complement(86459437..86538045)	0.06	1.6	3.04	9.85e-09	9.99e-07	0.000441
LOC110512379	uncharacterized LOC110512379						LOC110512379	NC_048590.1	8537913..8553492	0.03	1.6	3.04	0.00309	0.03	1
LOC110516649	protein piccolo						LOC110516649	NC_048585.1	17002417..17063380	0.07	1.61	3.04	0.00119	0.01	1
LOC110525620	serine/threonine-protein phosphatase 2A 55 kDa regulatory subunit B						LOC110525620	NC_048570.1	complement(26553538..26564330)	0.41	1.61	3.04	7.35e-08	5.39e-06	0.00329
phf13	PHD finger protein 13						phf13	NC_048571.1	complement(57038424..57046463)	0.07	1.6	3.04	0.00266	0.03	1
LOC110529474	filamin-A-interacting protein 1						LOC110529474	NC_048572.1	complement(15813750..15843613)	0.13	1.6	3.03	0.000348	0.0056	1
LOC118940240	zinc finger protein 271-like						LOC118940240	NC_048581.1	complement(7467755..7484575)	0.03	1.6	3.03	0.00331	0.03	1
si:ch211-117k10.3	Krueppel-like factor 15						si:ch211-117k10.3	NC_048581.1	64581666..64590464	0.14	1.6	3.03	0.000526	0.00764	1
LOC110491581	circularly permutated Ras protein 1						LOC110491581	NC_048580.1	20597779..20623065	0.02	1.6	3.02	0.00555	0.04	1
LOC110495946	semaphorin-4B						LOC110495946	NC_048566.1	73883551..73984737	0.03	1.59	3.02	9.86e-09	9.99e-07	0.000441
LOC110523848	RILP-like protein 1						LOC110523848	NC_048569.1	41473294..41489053	0.47	1.6	3.02	1.11e-10	2.09e-08	4.98e-06
LOC110536778	probable E3 ubiquitin-protein ligase HERC1						LOC110536778	NC_048576.1	8866168..8968377	0.29	1.59	3.02	1.36e-07	9.12e-06	0.00606
LOC118937618	uncharacterized LOC118937618						LOC118937618	NC_048576.1	5945909..5949965	0.41	1.59	3.01	2.18e-05	0.000615	0.97
LOC110490579	protein BTG1						LOC110490579	NC_048579.1	complement(63131350..63136329)	1.32	1.59	3	3.31e-05	0.000869	1
LOC110490805	serine/threonine-protein kinase WNK1						LOC110490805	NC_048585.1	10522946..10698614	0.03	1.59	3	2.63e-08	2.27e-06	0.00118
LOC110491653	receptor-type tyrosine-protein phosphatase H						LOC110491653	NC_048580.1	complement(22986830..22998875)	0.16	1.58	3	0.00142	0.02	1
LOC110496330	teashirt homolog 1						LOC110496330	NC_048582.1	complement(43228931..43258006)	0.03	1.59	3	0.00046	0.00688	1
LOC110500480	large neutral amino acids transporter small subunit 2						LOC110500480	NC_048585.1	43002686..43034963	0.1	1.58	3	2.35e-05	0.000653	1
LOC110520594	calcitonin gene-related peptide type 1 receptor						LOC110520594	NC_048567.1	complement(75535014..75579525)	0.06	1.58	3	1.1e-05	0.00035	0.49
LOC110524199	retinoblastoma-like protein 2						LOC110524199	NC_048565.1	47983046..48013346	0.11	1.59	3	4.08e-08	3.27e-06	0.00182
rnpepl1	arginyl aminopeptidase like 1						rnpepl1	NC_048591.1	2764403..2799047	0.06	1.59	3	7.62e-05	0.00169	1
LOC110513232	uncharacterized LOC110513232						LOC110513232	NC_048574.1	85472163..85594820	0.08	1.58	2.99	0.000359	0.00571	1
LOC110533203	methylcytosine dioxygenase TET2						LOC110533203	NC_048574.1	complement(71064699..71121753)	0.09	1.58	2.99	2.28e-08	2.02e-06	0.00102
LOC118965576	uncharacterized LOC118965576						LOC118965576	NC_048572.1	complement(85416186..85417391)	1.03	1.58	2.99	0.00016	0.00304	1
LOC118966736	myosin heavy chain, fast skeletal muscle-like						LOC118966736	NC_048565.1	complement(90693579..90695233)	6.85	1.58	2.99	1.48e-09	1.95e-07	6.63e-05
paqr3a	progestin and adipoQ receptor family member IIIa						paqr3a	NC_048575.1	79861308..79876704	0.03	1.58	2.99	0.00228	0.02	1
slc35b2	solute carrier family 35 member B2						slc35b2	NC_048572.1	13534945..13544522	0.22	1.58	2.99	3.13e-06	0.000128	0.14
uacab	uveal autoantigen with coiled-coil domains and ankyrin repeats b						uacab	NC_048570.1	complement(88698513..88784021)	0.62	1.58	2.99	9.88e-07	4.93e-05	0.04
chd6	chromodomain helicase DNA binding protein 6						chd6	NC_048581.1	37406926..37514061	0.04	1.58	2.98	1.5e-09	1.96e-07	6.71e-05
LOC110508494	pre-B-cell leukemia transcription factor-interacting protein 1						LOC110508494	NC_048567.1	complement(7554786..7573519)	2.31	1.58	2.98	1.29e-06	6.11e-05	0.06
LOC110511859	unconventional myosin-Va						LOC110511859	NC_048570.1	79578522..79671531	0.28	1.58	2.98	6.73e-08	5.04e-06	0.00301
LOC110516629	uncharacterized protein KIAA0895-like						LOC110516629	NC_048570.1	complement(93576252..93584930)	0.04	1.58	2.98	0.00744	0.05	1
LOC110521169	titin						LOC110521169	NC_048565.1	complement(31614176..31638698)	2.14	1.57	2.98	7.02e-06	0.000246	0.31
LOC110535615	GTPase IMAP family member 4						LOC110535615	NC_048575.1	34782869..34789746	0.12	1.57	2.98	0.000586	0.00834	1
LOC110537261	nuclear FMR1 interacting protein 2						LOC110537261	NC_048576.1	complement(25791364..25797619)	0.27	1.58	2.98	4.93e-05	0.0012	1
LOC118940006	zinc finger protein 721-like						LOC118940006	NC_048581.1	5619015..5658478	0.02	1.58	2.98	0.0054	0.04	1
LOC110510252	sterile alpha motif domain-containing protein 9-like						LOC110510252	NC_048593.1	complement(40373176..40410046)	0.04	1.57	2.97	4.19e-05	0.00105	1
LOC110537215	anthrax toxin receptor 1						LOC110537215	NC_048576.1	complement(22361779..22398985)	0.04	1.57	2.97	0.00567	0.05	1
traf2	tumor necrosis factor receptor associated factor 2						traf2	NC_048593.1	complement(19882762..19905873)	0.09	1.57	2.97	1.85e-06	8.25e-05	0.08
LOC110487154	inward rectifier potassium channel 2-like						LOC110487154	NC_048577.1	63535019..63541178	0.17	1.57	2.96	0.000679	0.00936	1
LOC110521457	SHC-transforming protein 2-like						LOC110521457	NC_050570.1	17949355..17975506	0.03	1.57	2.96	0.00485	0.04	1
LOC110524730	non-muscle caldesmon						LOC110524730	NC_048565.1	complement(52565022..52621034)	0.73	1.57	2.96	2.56e-07	1.55e-05	0.01
LOC110525881	substance-P receptor-like						LOC110525881	NC_048570.1	complement(37160379..37193152)	0.05	1.57	2.96	7.81e-05	0.00173	1
LOC110532374	pleckstrin homology domain-containing family M member 2						LOC110532374	NC_048573.1	52859616..52912527	0.04	1.57	2.96	1.13e-06	5.49e-05	0.05
LOC118941137	serine/arginine-rich splicing factor SR45-like						LOC118941137	NC_048582.1	complement(35429571..35436004)	0.62	1.56	2.96	0.00141	0.02	1
sptbn5	spectrin, beta, non-erythrocytic 5						sptbn5	NC_048583.1	complement(33852945..33907531)	0.06	1.56	2.96	0.0021	0.02	1
LOC110486331	probable G-protein coupled receptor 146						LOC110486331	NC_048577.1	39943881..39961000	0.06	1.56	2.95	0.000817	0.01	1
LOC110488583	myeloid cell surface antigen CD33						LOC110488583	NC_048566.1	35567202..35573160	0.13	1.56	2.95	0.00131	0.02	1
LOC110509052	uncharacterized LOC110509052						LOC110509052	NC_048592.1	complement(34038788..34058344)	0.19	1.56	2.95	2.83e-05	0.000768	1
LOC110525415	protein FAM219A						LOC110525415	NC_048570.1	complement(19844099..19861661)	0.02	1.56	2.95	0.00511	0.04	1
LOC110525703	bifunctional methylenetetrahydrofolate dehydrogenase/cyclohydrolase, mitochondrial						LOC110525703	NC_048570.1	complement(29976158..29980778)	0.58	1.56	2.95	8.08e-05	0.00178	1
rhobtb4	Rho related BTB domain containing 4						rhobtb4	NC_048570.1	complement(12792670..12852646)	0.03	1.56	2.95	4.27e-05	0.00107	1
arfgef2	ADP-ribosylation factor guanine nucleotide-exchange factor 2 (brefeldin A-inhibited)						arfgef2	NC_048573.1	complement(48432135..48468728)	0.18	1.55	2.94	2.14e-08	1.92e-06	0.000957
inpp5f	inositol polyphosphate-5-phosphatase F						inpp5f	NC_048565.1	61687566..61710069	0.02	1.56	2.94	0.0018	0.02	1
LOC110497492	UNC93-like protein MFSD11						LOC110497492	NC_048566.1	complement(81306081..81309081)	0.13	1.56	2.94	0.00424	0.04	1
LOC110500046	nuclear receptor-interacting protein 2						LOC110500046	NC_048585.1	23164105..23189656	0.07	1.55	2.94	0.000241	0.0042	1
LOC110501605	insulin receptor substrate 2						LOC110501605	NC_048586.1	24406950..24423067	0.83	1.56	2.94	6.07e-07	3.28e-05	0.03
LOC110505246	WD repeat-containing protein 43						LOC110505246	NC_048589.1	complement(4672808..4714274)	0.13	1.56	2.94	2.15e-09	2.7e-07	9.6e-05
LOC110509820	endoglin						LOC110509820	NC_048593.1	complement(23126610..23169638)	0.08	1.55	2.94	1.58e-07	1.04e-05	0.00705
LOC110523091	FSD1-like protein						LOC110523091	NC_048569.1	complement(821355..910446)	0.05	1.56	2.94	5.88e-09	6.56e-07	0.000263
fam174b	family with sequence similarity 174 member B						fam174b	NC_048565.1	30359766..30366602	0.08	1.55	2.93	0.00262	0.03	1
LOC100135915	circadian locomoter output cycles protein kaput						LOC100135915	NC_048569.1	complement(74848830..74891311)	0.07	1.55	2.93	2.49e-07	1.52e-05	0.01
LOC110505484	centrosomal protein of 170 kDa protein B						LOC110505484	NC_048589.1	complement(17719812..17762969)	0.04	1.55	2.93	1.73e-05	0.000511	0.78
LOC110507473	periaxin						LOC110507473	NC_048591.1	complement(9170975..9200572)	17.02	1.55	2.93	2.16e-05	0.000612	0.96
LOC110509486	SWI/SNF-related matrix-associated actin-dependent regulator of chromatin subfamily B member 1-A						LOC110509486	NC_048593.1	131779..149258	0.12	1.55	2.93	0.00194	0.02	1
LOC110537097	tricarboxylate transport protein B, mitochondrial						LOC110537097	NC_048576.1	17579225..17597135	0.13	1.55	2.93	0.00108	0.01	1
LOC118940333	transcription factor SPT20 homolog						LOC118940333	NC_048581.1	16215512..16238045	0.37	1.55	2.93	6.37e-09	6.99e-07	0.000285
mrtfba	myocardin related transcription factor Ba						mrtfba	NC_048584.1	22347917..22388445	0.03	1.55	2.93	3.2e-05	0.000849	1
pcnx1	pecanex 1						pcnx1	NC_048583.1	63153353..63232158	0.06	1.55	2.93	5.05e-08	3.93e-06	0.00226
ss18	SS18 subunit of BAF chromatin remodeling complex						ss18	NC_048592.1	16901891..16921869	0.04	1.55	2.93	0.000428	0.00653	1
LOC110492044	inter-alpha-trypsin inhibitor heavy chain H6-like						LOC110492044	NC_048580.1	42364628..42387108	0.05	1.55	2.92	0.00148	0.02	1
LOC110493766	phosphofurin acidic cluster sorting protein 2						LOC110493766	NC_048581.1	33842338..33926454	0.09	1.54	2.92	6.99e-08	5.19e-06	0.00312
LOC110498335	solute carrier family 45 member 3-like						LOC110498335	NC_048566.1	86042800..86111227	0.03	1.54	2.92	7.23e-06	0.000251	0.32
LOC110519120	zinc finger protein 710						LOC110519120	NC_048590.1	complement(121543..165889)	0.04	1.55	2.92	0.00278	0.03	1
LOC110531915	zinc finger protein OZF-like						LOC110531915	NC_048573.1	31753182..31757502	0.22	1.55	2.92	0.000262	0.00445	1
LOC118936568	uncharacterized LOC118936568						LOC118936568	NC_048583.1	complement(8645589..8655482)	0.17	1.54	2.92	0.000134	0.00264	1
syne2b	spectrin repeat containing, nuclear envelope 2b						syne2b	NC_048583.1	complement(39955126..40097979)	2.53	1.54	2.92	4.84e-06	0.000182	0.22
LOC110502931	WD repeat domain phosphoinositide-interacting protein 1						LOC110502931	NC_048587.1	complement(50052834..50067792)	0.31	1.54	2.91	3.89e-06	0.000153	0.17
LOC110510398	nuclear pore complex protein Nup50						LOC110510398	NC_048585.1	7800666..7829915	0.09	1.54	2.91	4.06e-05	0.00103	1
LOC110522462	CLOCK-interacting pacemaker						LOC110522462	NC_048568.1	complement(29753224..29756907)	0.68	1.54	2.91	2.7e-07	1.62e-05	0.01
kpna6	karyopherin alpha 6 (importin alpha 7)						kpna6	NC_048582.1	complement(67702541..67729353)	0.09	1.54	2.9	1.85e-06	8.25e-05	0.08
LOC110493937	zinc finger protein 394						LOC110493937	NC_048581.1	complement(44752248..44755352)	0.2	1.54	2.9	0.00242	0.02	1
LOC110508788	long-chain-fatty-acid--CoA ligase 3						LOC110508788	NC_048592.1	complement(25215342..25232530)	0.03	1.54	2.9	0.00207	0.02	1
LOC110510956	trafficking kinesin-binding protein 1						LOC110510956	NC_048567.1	4382494..4448908	0.22	1.54	2.9	1.42e-10	2.55e-08	6.34e-06
LOC110527965	leucine-rich repeats and immunoglobulin-like domains protein 1						LOC110527965	NC_048571.1	50390538..50438666	0.12	1.53	2.9	1.94e-07	1.23e-05	0.00869
LOC110532149	TBC1 domain family member 25						LOC110532149	NC_048573.1	42935264..42963028	0.06	1.54	2.9	1.55e-05	0.000468	0.69
LOC110488530	myelin-associated glycoprotein						LOC110488530	NC_048566.1	35406919..35431905	0.07	1.53	2.89	4.22e-05	0.00106	1
LOC110492087	uncharacterized LOC110492087						LOC110492087	NC_048580.1	complement(44461373..44465741)	0.13	1.53	2.89	0.00275	0.03	1
LOC110506281	USP6 N-terminal-like protein						LOC110506281	NC_048590.1	complement(15112569..15147518)	0.67	1.53	2.89	4.33e-07	2.46e-05	0.02
LOC110524143	cAMP-specific 3',5'-cyclic phosphodiesterase 4D						LOC110524143	NC_048569.1	58312332..58370090	0.12	1.53	2.89	1.59e-08	1.49e-06	0.000711
LOC110528723	striated muscle preferentially expressed protein kinase						LOC110528723	NC_048571.1	12287588..12352864	3.24	1.53	2.89	1.69e-05	0.000501	0.75
LOC110530807	ras-related protein Rab-8A						LOC110530807	NC_048572.1	83728069..83734239	0.32	1.53	2.89	8.57e-06	0.000288	0.38
LOC110531923	uncharacterized LOC110531923						LOC110531923	NC_048573.1	complement(32178279..32201170)	0.11	1.53	2.89	5.61e-08	4.32e-06	0.00251
LOC110498275	son of sevenless homolog 2						LOC110498275	NC_048589.1	41945499..42020153	0.06	1.53	2.88	3.27e-09	3.91e-07	0.000146
LOC110503119	vinculin						LOC110503119	NC_048587.1	43446478..43524359	0.1	1.52	2.88	7.53e-09	8.09e-07	0.000337
LOC110525568	TBC1 domain family member 10A						LOC110525568	NC_048570.1	complement(24024546..24031999)	0.09	1.53	2.88	0.0029	0.03	1
LOC110531272	sortilin						LOC110531272	NC_048573.1	complement(71985134..72035813)	0.07	1.53	2.88	3.5e-07	2.06e-05	0.02
LOC110523840	B-cell CLL/lymphoma 7 protein family member A						LOC110523840	NC_048569.1	41343546..41370262	0.07	1.52	2.87	0.000388	0.00609	1
LOC110525314	transmembrane protein 161B						LOC110525314	NC_048570.1	complement(16017955..16048934)	0.03	1.52	2.87	0.00139	0.02	1
LOC110530643	uncharacterized LOC110530643						LOC110530643	NC_048572.1	76007271..76044709	0.25	1.52	2.87	1.27e-09	1.71e-07	5.69e-05
LOC110535578	cytochrome b5						LOC110535578	NC_048575.1	32462425..32476477	0.05	1.52	2.87	0.00487	0.04	1
LOC118937406	titin-like						LOC118937406	NC_048575.1	77240329..77260853	0.12	1.52	2.87	1.64e-05	0.00049	0.73
LOC110491398	kinesin-like protein KIF20B						LOC110491398	NC_048580.1	complement(13741193..13753444)	0.08	1.51	2.86	0.000107	0.00222	1
LOC110524470	probable phospholipid-transporting ATPase IF						LOC110524470	NC_048569.1	complement(71069365..71106201)	0.22	1.52	2.86	2.7e-09	3.33e-07	0.000121
LOC110533230	high affinity cationic amino acid transporter 1						LOC110533230	NC_048574.1	complement(2308544..2395996)	0.41	1.52	2.86	3.97e-06	0.000156	0.18
LOC110537585	uncharacterized LOC110537585						LOC110537585	NC_048576.1	39137089..39139909	0.19	1.52	2.86	0.00704	0.05	1
cipcb	CLOCK-interacting pacemaker b						cipcb	NC_048572.1	35502866..35505831	0.76	1.51	2.85	2.14e-05	0.000609	0.96
hacd2	3-hydroxyacyl-CoA dehydratase 2						hacd2	NC_048586.1	complement(37105485..37117837)	0.09	1.51	2.85	0.00361	0.03	1
LOC110494415	C-Maf-inducing protein						LOC110494415	NC_048566.1	complement(66735181..66774321)	0.03	1.51	2.85	0.00014	0.00275	1
LOC110507350	NADPH--cytochrome P450 reductase						LOC110507350	NC_048591.1	3383361..3428112	0.1	1.51	2.85	0.000126	0.00253	1
LOC110509159	transcription factor BTF3 homolog 4						LOC110509159	NC_048592.1	complement(40752278..40758925)	0.6	1.51	2.85	2.43e-05	0.000671	1
scn4aa	sodium channel, voltage-gated, type IV, alpha, a						scn4aa	NC_048580.1	complement(24914158..24960389)	0.34	1.51	2.85	1.82e-09	2.34e-07	8.16e-05
LOC110494343	AMP deaminase 2						LOC110494343	NC_048581.1	complement(63271785..63352919)	0.02	1.51	2.84	0.000319	0.00523	1
LOC110494787	glutaminase kidney isoform, mitochondrial						LOC110494787	NC_048581.1	87441839..87480286	0.43	1.51	2.84	8.79e-11	1.7e-08	3.93e-06
LOC110508393	zinc finger protein 512B						LOC110508393	NC_048592.1	complement(5866119..5952354)	0.07	1.51	2.84	4.49e-10	6.92e-08	2.01e-05
LOC110508821	chromodomain-helicase-DNA-binding protein 7						LOC110508821	NC_048592.1	27348104..27454444	0.25	1.5	2.84	2.61e-08	2.26e-06	0.00117
LOC110521894	uncharacterized LOC110521894						LOC110521894	NC_048565.1	34611315..34616565	0.22	1.5	2.84	0.00332	0.03	1
LOC110529736	ankyrin repeat and SOCS box protein 2						LOC110529736	NC_048572.1	28236653..28266785	2.02	1.51	2.84	3.56e-05	0.000921	1
prdm11	PR domain containing 11						prdm11	NC_048566.1	complement(53977928..53995578)	0.1	1.5	2.84	6.24e-05	0.00145	1
LOC110485301	E3 ubiquitin-protein ligase rnf213-alpha						LOC110485301	NC_048576.1	complement(91420978..91480217)	0.44	1.5	2.83	9.31e-08	6.57e-06	0.00416
LOC110487344	bifunctional apoptosis regulator						LOC110487344	NC_048577.1	complement(3387801..3406583)	0.07	1.5	2.83	0.000353	0.00565	1
LOC110494046	uncharacterized LOC110494046						LOC110494046	NC_048581.1	complement(50862652..50875481)	0.62	1.5	2.83	0.000248	0.00429	1
LOC110509661	homer protein homolog 1						LOC110509661	NC_048593.1	13018053..13088171	0.05	1.5	2.83	1.68e-07	1.09e-05	0.00751
LOC110513845	metalloproteinase inhibitor 2						LOC110513845	NC_048576.1	complement(91965356..91969673)	0.49	1.5	2.83	0.00536	0.04	1
LOC110524305	histone-lysine N-methyltransferase, H3 lysine-79 specific						LOC110524305	NC_048569.1	complement(63828107..63854234)	0.09	1.5	2.83	4.02e-05	0.00102	1
LOC110529521	laminin subunit alpha-4						LOC110529521	NC_048572.1	18274367..18311064	0.25	1.5	2.83	4.08e-07	2.34e-05	0.02
syngr2b	synaptogyrin 2b						syngr2b	NC_048581.1	13559708..13569844	3.4	1.5	2.83	9.53e-07	4.8e-05	0.04
LOC110498384	phosphatidate phosphatase LPIN1						LOC110498384	NC_048583.1	52004125..52035886	0.05	1.49	2.82	0.000117	0.00239	1
LOC110520111	CMP-N-acetylneuraminate-beta-galactosamide-alpha-2,3-sialyltransferase 2						LOC110520111	NC_048565.1	27271900..27308715	0.03	1.49	2.82	0.000453	0.00681	1
LOC110524597	zinc finger protein 644						LOC110524597	NC_048569.1	complement(77181914..77215911)	0.05	1.49	2.82	4.81e-05	0.00118	1
LOC110526129	phosphatidylinositol 3-kinase regulatory subunit alpha						LOC110526129	NC_048570.1	complement(50933550..50950417)	0.26	1.5	2.82	3.55e-06	0.000142	0.16
LOC110534311	TNFAIP3-interacting protein 2						LOC110534311	NC_048574.1	54731140..54741093	0.14	1.5	2.82	0.000307	0.00508	1
LOC118941019	transforming growth factor-beta receptor-associated protein 1 homolog						LOC118941019	NC_048582.1	6146666..6157976	0.08	1.5	2.82	0.000891	0.01	1
bdh1	3-hydroxybutyrate dehydrogenase, type 1						bdh1	NC_048575.1	complement(888551..899722)	0.2	1.49	2.81	2.69e-05	0.000734	1
cep290	centrosomal protein 290						cep290	NC_048566.1	91157461..91213269	0.11	1.49	2.81	1.88e-07	1.2e-05	0.00842
hivep2b	HIVEP zinc finger 2b						hivep2b	NC_048589.1	37294754..37311200	1.51	1.49	2.81	4.76e-06	0.00018	0.21
LOC110489526	junctophilin-1						LOC110489526	NC_048579.1	4307284..4398671	0.53	1.49	2.81	6.35e-07	3.4e-05	0.03
LOC110495787	collagen alpha-1(XXVIII) chain						LOC110495787	NC_048582.1	complement(20259167..20290820)	0.1	1.49	2.81	2.97e-06	0.000123	0.13
LOC110512617	NEDD4-binding protein 2						LOC110512617	NC_048574.1	82905730..82955813	0.14	1.49	2.81	6.86e-08	5.12e-06	0.00307
LOC110527835	E3 ubiquitin-protein ligase TRIM62						LOC110527835	NC_048571.1	complement(44103834..44145967)	0.02	1.49	2.81	0.00161	0.02	1
LOC110528361	neurofascin						LOC110528361	NC_048571.1	complement(69554159..69682851)	0.04	1.49	2.81	5.74e-05	0.00135	1
LOC110529550	rho GTPase-activating protein 18						LOC110529550	NC_048572.1	complement(19541948..19584426)	0.01	1.49	2.81	0.00164	0.02	1
gp91phox	NADPH oxidase 1						gp91phox	NC_048582.1	13075064..13080819	0.35	1.49	2.8	0.00428	0.04	1
LOC110497236	zinc finger protein 16-like						LOC110497236	NC_048583.1	complement(9038292..9042976)	0.29	1.49	2.8	0.000176	0.00329	1
LOC110499802	ras-related protein Rab-8B						LOC110499802	NC_048570.1	94715031..94759509	0.03	1.48	2.8	0.000419	0.00643	1
LOC110521372	Golgi apparatus protein 1						LOC110521372	NC_050570.1	complement(13754120..13781446)	0.26	1.49	2.8	2.71e-08	2.34e-06	0.00121
LOC110523811	Nance-Horan syndrome protein						LOC110523811	NC_048565.1	complement(32649..197427)	0.03	1.48	2.8	2.07e-07	1.3e-05	0.00925
LOC110528554	uncharacterized LOC110528554						LOC110528554	NC_048571.1	complement(79275251..79277209)	0.36	1.49	2.8	0.00616	0.05	1
LOC118938338	zinc finger protein GLIS2-like						LOC118938338	NC_048577.1	59546285..59624228	0.05	1.48	2.8	8.64e-10	1.25e-07	3.86e-05
stam	signal transducing adaptor molecule (SH3 domain and ITAM motif) 1						stam	NC_048572.1	complement(91325114..91366612)	0.08	1.48	2.8	2.53e-07	1.54e-05	0.01
LOC110486034	RNA-binding protein 34-like						LOC110486034	NC_048577.1	24707147..24718537	0.16	1.48	2.79	6.67e-06	0.000236	0.3
LOC110487378	zinc finger protein 239						LOC110487378	NC_048577.1	28595965..28603570	0.18	1.48	2.79	0.000858	0.01	1
LOC110489178	metal regulatory transcription factor 1						LOC110489178	NC_048566.1	38823585..38847695	0.04	1.48	2.79	0.000143	0.00279	1
LOC110504288	VPS39 subunit of HOPS complex						LOC110504288	NC_048589.1	complement(44393142..44430986)	0.17	1.48	2.79	1.57e-05	0.000472	0.7
LOC110520032	chondroitin sulfate synthase 2						LOC110520032	NC_048567.1	complement(45830930..45845044)	0.07	1.48	2.79	0.00181	0.02	1
LOC110521691	serine/threonine-protein kinase Kist						LOC110521691	NC_050570.1	29284901..29303940	0.12	1.48	2.79	1.38e-06	6.45e-05	0.06
LOC110523417	cat eye syndrome critical region protein 2 homolog						LOC110523417	NC_048565.1	44155906..44215887	0.03	1.48	2.79	8.99e-06	0.000299	0.4
LOC118936540	nuclear pore complex protein Nup50-like						LOC118936540	NC_048579.1	80109080..80133699	0.18	1.48	2.79	3.6e-06	0.000144	0.16
rusc1	RUN and SH3 domain containing 1						rusc1	NC_048566.1	17426432..17452486	0.07	1.48	2.79	1.07e-05	0.000343	0.48
si:dkey-159a18.1	sortilin						si:dkey-159a18.1	NC_048585.1	18247128..18268691	0.07	1.48	2.79	0.000398	0.00617	1
slc25a36a	solute carrier family 25 member 36a						slc25a36a	NC_048592.1	complement(29821881..29872184)	0.1	1.48	2.79	1.18e-06	5.7e-05	0.05
xpo4	exportin 4						xpo4	NC_048567.1	complement(65392849..65432153)	0.06	1.48	2.79	0.000149	0.00289	1
LOC110485867	zinc finger and BTB domain-containing protein 45						LOC110485867	NC_048577.1	complement(20187251..20192896)	0.21	1.47	2.78	0.000149	0.00288	1
LOC110492520	spermatogenesis-associated protein 2						LOC110492520	NC_048580.1	complement(63424911..63429527)	0.5	1.47	2.78	4.66e-06	0.000177	0.21
LOC110497995	sodium-dependent lysophosphatidylcholine symporter 1-B						LOC110497995	NC_048583.1	complement(45871839..45895860)	0.23	1.47	2.78	3.37e-06	0.000136	0.15
LOC110530601	neurofilament light polypeptide-like						LOC110530601	NC_048565.1	complement(82275069..82288547)	0.07	1.48	2.78	0.00343	0.03	1
LOC110536451	neurofilament medium polypeptide						LOC110536451	NC_048575.1	78534424..78566849	0.03	1.48	2.78	0.00232	0.02	1
LOC110489151	rho-related GTP-binding protein RhoG						LOC110489151	NC_048578.1	complement(32571134..32573704)	0.4	1.47	2.77	9.66e-05	0.00204	1
LOC110492152	G/T mismatch-specific thymine DNA glycosylase						LOC110492152	NC_048566.1	56507636..56518535	0.06	1.47	2.77	0.00213	0.02	1
LOC110529374	rho-associated protein kinase 2						LOC110529374	NC_048572.1	11919066..11984048	0.25	1.47	2.77	3.18e-09	3.83e-07	0.000142
atp13a3	ATPase 13A3						atp13a3	NC_048569.1	complement(59055120..59115105)	0.01	1.46	2.76	0.000695	0.00951	1
LOC110486082	atlastin-2						LOC110486082	NC_048577.1	30264043..30283045	0.09	1.46	2.76	8.37e-05	0.00183	1
LOC110486180	nuclear receptor subfamily 1 group D member 1						LOC110486180	NC_048577.1	complement(34392448..34400360)	0.16	1.46	2.76	0.00481	0.04	1
LOC110490363	USP6 N-terminal-like protein						LOC110490363	NC_048579.1	56560176..56651572	0.04	1.46	2.76	1.15e-07	7.87e-06	0.00512
LOC110519331	dystrophin-like						LOC110519331	NC_048571.1	4355370..4725277	0.29	1.47	2.76	5.46e-06	0.0002	0.24
si:dkey-91i10.3	cytochrome P450						si:dkey-91i10.3	NC_048567.1	complement(57272473..57291527)	0.05	1.46	2.76	0.00384	0.03	1
ctns	cystinosin, lysosomal cystine transporter						ctns	NC_048569.1	60534533..60543487	0.15	1.46	2.75	0.00343	0.03	1
LOC110500895	stromal interaction molecule 2						LOC110500895	NC_048585.1	55349915..55429706	0.06	1.46	2.75	9.83e-07	4.92e-05	0.04
LOC110512091	GTP-binding protein 1						LOC110512091	NC_048577.1	10103316..10114557	0.63	1.46	2.75	1.13e-07	7.78e-06	0.00505
LOC110519954	heparan sulfate 6-O-sulfotransferase 2						LOC110519954	NC_048567.1	complement(39388775..39393540)	0.15	1.46	2.75	0.0011	0.01	1
LOC110537922	apolipoprotein Eb						LOC110537922	NC_048566.1	22332292..22336707	7.51	1.46	2.75	0.00329	0.03	1
LOC110529912	forkhead box protein O3						LOC110529912	NC_048572.1	complement(40724397..40779631)	0.11	1.45	2.74	7.45e-08	5.45e-06	0.00333
LOC110530899	E3 ubiquitin-protein ligase RING2						LOC110530899	NC_048572.1	90374071..90397563	0.18	1.45	2.74	6.5e-07	3.46e-05	0.03
LOC110535708	aquaporin-3						LOC110535708	NC_048575.1	41595536..41604715	6.75	1.46	2.74	2.93e-05	0.000787	1
LOC110493951	vitamin D3 receptor B						LOC110493951	NC_048581.1	complement(45253641..45327464)	0.16	1.45	2.73	3.59e-08	2.94e-06	0.0016
LOC110537252	neurofibromin						LOC110537252	NC_048576.1	25252359..25315367	0.02	1.45	2.73	0.000396	0.00615	1
LOC118941092	microtubule-associated protein 2-like						LOC118941092	NC_048582.1	10978682..11090629	0.02	1.45	2.73	0.000356	0.00568	1
si:dkeyp-69b9.3	myocardin						si:dkeyp-69b9.3	NC_048566.1	18873484..18930557	0.26	1.45	2.73	3.39e-08	2.8e-06	0.00151
kitlg	KIT ligand						kitlg	NC_048565.1	49666532..49702958	0.06	1.44	2.72	6.77e-06	0.000239	0.3
LOC110487267	leucine-rich repeat protein SHOC-2						LOC110487267	NC_048577.1	12365420..12391198	0.04	1.45	2.72	0.0041	0.04	1
LOC110489924	mucin-5AC						LOC110489924	NC_048579.1	27953313..27964057	0.38	1.45	2.72	3.22e-06	0.000131	0.14
LOC110492379	nuclear receptor coactivator 3						LOC110492379	NC_048580.1	complement(56570125..56679900)	0.04	1.44	2.72	3.85e-08	3.12e-06	0.00172
LOC110532402	vitamin D3 receptor A						LOC110532402	NC_048573.1	complement(55034944..55114740)	0.07	1.44	2.72	3.62e-07	2.11e-05	0.02
LOC110533851	zinc finger MYM-type protein 3						LOC110533851	NC_048574.1	complement(38928469..38945732)	0.14	1.45	2.72	7.88e-07	4.09e-05	0.04
spred2a	sprouty related EVH1 domain containing 2a						spred2a	NC_048577.1	complement(24226563..24251943)	0.67	1.44	2.72	1.17e-07	8.03e-06	0.00525
LOC110492316	inosine-5'-monophosphate dehydrogenase 2						LOC110492316	NC_048580.1	54688886..54712153	1.45	1.44	2.71	1.93e-06	8.55e-05	0.09
LOC110492427	peregrin						LOC110492427	NC_048580.1	59278960..59290653	0.13	1.44	2.71	0.000211	0.00379	1
LOC110497707	TNF receptor-associated factor 3-like						LOC110497707	NC_048583.1	complement(33941556..33957602)	0.09	1.44	2.71	0.00112	0.01	1
LOC110499530	kelch domain-containing protein 3						LOC110499530	NC_048584.1	46412512..46495498	0.19	1.44	2.71	1.1e-06	5.34e-05	0.05
LOC110500574	chromodomain-helicase-DNA-binding protein 3						LOC110500574	NC_048585.1	complement(45703162..45734292)	1.33	1.44	2.71	3.05e-08	2.57e-06	0.00136
LOC110508264	E3 ubiquitin-protein ligase RING2						LOC110508264	NC_048592.1	41705147..41731301	0.05	1.44	2.71	6.75e-05	0.00155	1
LOC110510860	ras-related protein Rab-40C						LOC110510860	NC_048577.1	complement(71548192..71610012)	0.01	1.44	2.71	0.00197	0.02	1
LOC110521485	alpha/beta hydrolase domain-containing protein 17A						LOC110521485	NC_050570.1	19181899..19189612	0.58	1.44	2.71	7.99e-07	4.14e-05	0.04
LOC118941347	uncharacterized LOC118941347						LOC118941347	NC_048583.1	17014236..17037820	0.02	1.44	2.71	0.00672	0.05	1
pdk4	pyruvate dehydrogenase kinase, isozyme 4						pdk4	NC_048582.1	59283660..59298606	0.66	1.44	2.71	1.34e-05	0.000412	0.6
abca5	ATP-binding cassette, sub-family A (ABC1), member 5						abca5	NC_048587.1	complement(41061719..41180367)	0.03	1.43	2.7	2.07e-06	9.11e-05	0.09
insyn2a	inhibitory synaptic factor 2A						insyn2a	NC_048565.1	74682034..74709286	0.06	1.43	2.7	0.00554	0.04	1
LOC110498214	NACHT, LRR and PYD domains-containing protein 3						LOC110498214	NC_048583.1	59739558..59760715	0.07	1.43	2.7	0.00122	0.01	1
LOC110500825	protein Shroom4						LOC110500825	NC_048585.1	36666611..36756612	0.13	1.43	2.7	7.56e-09	8.09e-07	0.000338
LOC110502531	phytanoyl-CoA hydroxylase-interacting protein-like						LOC110502531	NC_048587.1	28098447..28140673	0.02	1.43	2.7	0.00529	0.04	1
LOC110510506	constitutive coactivator of PPAR-gamma-like protein 1 homolog						LOC110510506	NC_048571.1	88853096..88974945	0.05	1.43	2.7	1.48e-07	9.83e-06	0.00661
LOC110515922	fatty acid hydroxylase domain-containing protein 2						LOC110515922	NC_048566.1	50460347..50470125	0.31	1.43	2.7	0.00382	0.03	1
LOC110519577	protein EFR3 homolog B-like						LOC110519577	NC_048583.1	complement(60787009..60833849)	0.06	1.43	2.7	1.3e-05	0.000404	0.58
LOC110529732	zinc finger protein 436						LOC110529732	NC_048572.1	complement(28011797..28023925)	0.07	1.43	2.7	0.00168	0.02	1
LOC110530814	zinc finger E-box-binding homeobox 1						LOC110530814	NC_048572.1	83895686..83903281	0.13	1.43	2.7	0.000719	0.00977	1
LOC118936724	uncharacterized LOC118936724						LOC118936724	NC_048574.1	complement(61670914..61683386)	0.71	1.44	2.7	3.14e-05	0.000834	1
LOC118937845	NLR family CARD domain-containing protein 3-like						LOC118937845	NC_048576.1	102786308..102791744	0.24	1.43	2.7	0.00492	0.04	1
plekhj1	pleckstrin homology domain containing, family J member 1						plekhj1	NC_048572.1	78607413..78610245	0.23	1.43	2.7	0.00301	0.03	1
zgc:110329	tetraspanin						zgc:110329	NC_048570.1	37214376..37238392	0.03	1.43	2.7	0.00188	0.02	1
LOC110516758	Golgi apparatus protein 1						LOC110516758	NC_048590.1	complement(1508423..1582908)	0.02	1.43	2.69	0.000172	0.00322	1
LOC110520375	E3 SUMO-protein ligase RanBP2						LOC110520375	NC_048567.1	complement(63720994..63742610)	0.65	1.43	2.69	1.67e-05	0.000497	0.75
LOC110520559	aspartate aminotransferase, mitochondrial						LOC110520559	NC_048565.1	28769968..28778739	3.31	1.43	2.69	3.18e-08	2.66e-06	0.00142
LOC118965014	AP-3 complex subunit sigma-2						LOC118965014	NC_048570.1	100095728..100116331	0.03	1.43	2.69	0.00385	0.03	1
nfatc3a	nuclear factor of activated T cells 3a						nfatc3a	NC_048570.1	complement(78135030..78216154)	0.11	1.43	2.69	5.51e-07	3.01e-05	0.02
LOC110499114	thyroid hormone receptor alpha-like						LOC110499114	NC_048584.1	20654464..20688063	0.06	1.42	2.68	2.24e-06	9.67e-05	0.1
LOC110502259	protein FAM83H						LOC110502259	NC_048587.1	complement(10396340..10425115)	0.08	1.42	2.68	5.03e-06	0.000187	0.22
LOC110527367	NLR family CARD domain-containing protein 3						LOC110527367	NC_048582.1	complement(17576252..17592356)	0.05	1.42	2.68	0.00397	0.03	1
wu:fb13g09	multidrug resistance-associated protein 5						wu:fb13g09	NC_048578.1	complement(22341775..22393750)	0.26	1.42	2.68	1.29e-06	6.11e-05	0.06
LOC110492720	constitutive coactivator of PPAR-gamma-like protein 2						LOC110492720	NC_048580.1	complement(78206139..78314948)	0.07	1.42	2.67	5.13e-10	7.72e-08	2.29e-05
LOC110505203	MAPK/MAK/MRK overlapping kinase						LOC110505203	NC_048589.1	complement(212535..220600)	0.18	1.42	2.67	0.00613	0.05	1
LOC110509572	transportin-1						LOC110509572	NC_048593.1	7113788..7186261	0.07	1.42	2.67	2.57e-07	1.55e-05	0.01
LOC110517405	MICAL-like protein 2						LOC110517405	NC_048581.1	1343353..1361846	0.1	1.42	2.67	1.35e-05	0.000418	0.61
LOC110535653	nuclear receptor-binding protein 2						LOC110535653	NC_048575.1	37260642..37331802	0.05	1.42	2.67	3.92e-05	0.000999	1
raver2	ribonucleoprotein, PTB-binding 2						raver2	NC_048569.1	complement(86351342..86547212)	0.01	1.42	2.67	0.00105	0.01	1
fancf	FA complementation group F						fancf	NC_050570.1	complement(5762840..5764816)	0.72	1.41	2.66	0.00151	0.02	1
LOC110486913	ATPase family AAA domain-containing protein 5						LOC110486913	NC_048577.1	complement(57707292..57727687)	0.07	1.41	2.66	0.000985	0.01	1
LOC110491181	FYVE, RhoGEF and PH domain containing 1						LOC110491181	NC_048580.1	75084224..75306912	0.01	1.41	2.66	4.08e-05	0.00103	1
LOC110492722	monocarboxylate transporter 1						LOC110492722	NC_048580.1	complement(78324077..78381586)	0.02	1.41	2.66	0.000236	0.00414	1
LOC110499122	eomesodermin						LOC110499122	NC_048584.1	complement(19941466..19961356)	0.06	1.41	2.66	0.000209	0.00376	1
LOC110522269	24-hydroxycholesterol 7-alpha-hydroxylase						LOC110522269	NC_048568.1	complement(20287002..20303737)	0.06	1.41	2.66	0.00485	0.04	1
LOC110523827	tricarboxylate transport protein B, mitochondrial						LOC110523827	NC_048569.1	complement(40995973..41018502)	0.13	1.41	2.66	1.12e-06	5.43e-05	0.05
LOC110526423	DNA-binding protein RFX7						LOC110526423	NC_048570.1	68441334..68484719	0.43	1.41	2.66	0.000142	0.00278	1
LOC118938406	THUMP domain-containing protein 1-like						LOC118938406	NC_048577.1	3585457..3597076	0.15	1.41	2.66	0.00222	0.02	1
LOC118964557	lysozyme C II-like						LOC118964557	NC_048569.1	complement(9318525..9321762)	2.61	1.41	2.66	0.00301	0.03	1
mfsd4b	major facilitator superfamily domain containing 4B						mfsd4b	NC_048568.1	complement(14673281..14679530)	0.15	1.41	2.66	0.00216	0.02	1
LOC110500515	GRB10-interacting GYF protein 1						LOC110500515	NC_048585.1	complement(44050110..44097779)	0.23	1.41	2.65	3.96e-07	2.28e-05	0.02
LOC110514924	anillin						LOC110514924	NC_048565.1	24565999..24580991	0.06	1.4	2.65	0.00453	0.04	1
LOC110520496	serine/threonine-protein kinase SIK2						LOC110520496	NC_048567.1	complement(70125298..70135532)	2.1	1.41	2.65	0.000204	0.00368	1
LOC110523183	protein TASOR						LOC110523183	NC_048569.1	10931536..10951201	0.11	1.4	2.65	5.28e-05	0.00126	1
LOC110526361	semaphorin-7A						LOC110526361	NC_048570.1	complement(65525672..65546448)	0.08	1.41	2.65	0.00101	0.01	1
LOC118938644	28S ribosomal RNA						LOC118938644	NC_048577.1	complement(57976168..57980098)	30.72	1.4	2.65	0.000582	0.0083	1
abhd11	abhydrolase domain containing 11						abhd11	NC_048593.1	36371517..36383533	0.08	1.4	2.64	0.000391	0.00611	1
cab39	calcium binding protein 39						cab39	NC_048591.1	31648232..31658041	0.33	1.4	2.64	1.89e-05	0.000549	0.85
LOC110489017	NXPE family member 3						LOC110489017	NC_048578.1	24400483..24439204	0.05	1.4	2.64	0.00081	0.01	1
LOC110492022	cyclin-T1						LOC110492022	NC_048580.1	complement(42046149..42054227)	0.24	1.4	2.64	0.000423	0.00648	1
LOC110501632	MORC family CW-type zinc finger protein 3						LOC110501632	NC_048586.1	complement(25814821..25842967)	0.2	1.4	2.64	2.79e-07	1.67e-05	0.01
LOC110503947	hypermethylated in cancer 1 protein						LOC110503947	NC_048588.1	complement(19506178..19517866)	0.23	1.4	2.64	2.06e-05	0.00059	0.92
LOC110518228	calcium uniporter protein, mitochondrial-like						LOC110518228	NC_048584.1	complement(43194834..43305004)	0.07	1.4	2.64	3.02e-08	2.55e-06	0.00135
LOC110535755	acetyl-CoA carboxylase 2						LOC110535755	NC_048575.1	46163019..46203981	0.46	1.4	2.64	0.000125	0.00251	1
LOC110538642	LIM domain-containing protein 2						LOC110538642	NC_048576.1	complement(82256115..82276873)	0.19	1.4	2.64	8.14e-05	0.00179	1
lrrc2	leucine rich repeat containing 2						lrrc2	NC_048570.1	complement(50848720..50878291)	1.18	1.4	2.64	0.000226	0.004	1
LOC110489583	nucleoporin p58/p45						LOC110489583	NC_048579.1	complement(11539629..11557471)	0.22	1.39	2.63	2.3e-06	9.87e-05	0.1
LOC110492669	zinc finger protein 335						LOC110492669	NC_048580.1	71709036..71736940	0.25	1.39	2.63	9.37e-07	4.73e-05	0.04
LOC110500727	ankyrin 2b, neuronal						LOC110500727	NC_048585.1	53736004..53891327	0.28	1.4	2.63	1.23e-05	0.000388	0.55
LOC110502227	vinculin						LOC110502227	NC_048587.1	complement(12285630..12343122)	0.38	1.39	2.63	7.47e-07	3.91e-05	0.03
si:ch1073-184j22.1	erythroferrone						si:ch1073-184j22.1	NC_048572.1	complement(46527650..46556891)	0.18	1.39	2.63	5.25e-07	2.9e-05	0.02
adpgk	ADP-dependent glucokinase						adpgk	NC_048566.1	complement(53931329..53942241)	0.14	1.39	2.62	0.000127	0.00254	1
lman2lb	lectin, mannose-binding 2-like b						lman2lb	NC_048570.1	38556641..38562281	0.42	1.39	2.62	1.96e-06	8.68e-05	0.09
LOC110492703	host cell factor 1						LOC110492703	NC_048580.1	complement(74924763..74984835)	0.04	1.39	2.62	0.000116	0.00236	1
LOC110506725	Wilms tumor protein 1-interacting protein homolog						LOC110506725	NC_048590.1	complement(35640874..35680665)	0.02	1.39	2.62	0.00321	0.03	1
LOC110523129	uncharacterized LOC110523129						LOC110523129	NC_048569.1	complement(6755753..6763633)	1.96	1.39	2.62	2.3e-05	0.000642	1
LOC110537746	serine/threonine-protein kinase 10						LOC110537746	NC_048576.1	51547730..51587891	0.05	1.39	2.62	7.79e-06	0.000266	0.35
LOC110538619	uncharacterized LOC110538619						LOC110538619	NC_048576.1	complement(81854516..81867022)	0.32	1.39	2.62	1.14e-05	0.000363	0.51
LOC118966131	uncharacterized LOC118966131						LOC118966131	NC_048565.1	complement(94350278..94357842)	0.46	1.39	2.62	0.00384	0.03	1
LOC118966739	myosin-6-like						LOC118966739	NC_048565.1	complement(90746652..90748391)	1.72	1.39	2.62	5.54e-05	0.00132	1
nktr	natural killer cell triggering receptor						nktr	NC_048575.1	1389373..1479628	0.1	1.39	2.62	2.12e-06	9.25e-05	0.09
slc17a9b	solute carrier family 17 member 9b						slc17a9b	NC_048592.1	4682499..4713630	0.02	1.39	2.62	0.00447	0.04	1
slka	STE20-like kinase a						slka	NC_048565.1	complement(73675658..73711294)	0.17	1.39	2.62	2.19e-05	0.000618	0.98
clocka	clock circadian regulator a						clocka	NC_050570.1	complement(28778301..28843857)	0.05	1.38	2.61	1.53e-06	7.07e-05	0.07
LOC110497459	protocadherin Fat 1						LOC110497459	NC_048583.1	complement(18475396..18579393)	0.05	1.39	2.61	1.16e-07	7.96e-06	0.0052
LOC110521434	transcription factor E2-alpha						LOC110521434	NC_050570.1	complement(17122863..17151215)	0.16	1.38	2.61	1.95e-07	1.24e-05	0.00874
LOC110521574	centrosome-associated protein 350						LOC110521574	NC_050570.1	23380347..23420136	0.14	1.38	2.61	1.11e-07	7.65e-06	0.00496
LOC118938871	serine/threonine-protein kinase B-raf-like						LOC118938871	NC_048579.1	78780201..78826735	0.04	1.38	2.61	7.37e-06	0.000255	0.33
lrp4	low density lipoprotein receptor-related protein 4						lrp4	NC_048570.1	complement(52673661..52892093)	0.04	1.38	2.61	4.71e-08	3.71e-06	0.00211
mapk14a	mitogen-activated protein kinase 14a						mapk14a	NC_048580.1	complement(38472240..38509303)	0.13	1.38	2.61	2.26e-06	9.72e-05	0.1
cachd1	cache domain containing 1						cachd1	NC_048569.1	complement(86556730..86712442)	0.03	1.38	2.6	1.41e-05	0.000433	0.63
LOC110491227	kelch domain-containing protein 3						LOC110491227	NC_048580.1	complement(189821..284978)	0.07	1.38	2.6	6.53e-08	4.9e-06	0.00292
LOC110491528	PH and SEC7 domain-containing protein 1						LOC110491528	NC_048580.1	complement(18955532..19022655)	0.11	1.38	2.6	2.86e-08	2.44e-06	0.00128
LOC110493686	E3 ubiquitin/ISG15 ligase TRIM25						LOC110493686	NC_048581.1	30364642..30375870	0.16	1.38	2.6	0.000348	0.0056	1
LOC110495009	zinc finger protein 2						LOC110495009	NC_048577.1	2865870..2881484	0.06	1.38	2.6	0.000647	0.00902	1
LOC110499104	myocardin-related transcription factor A						LOC110499104	NC_048584.1	21234211..21277617	1.84	1.38	2.6	6.47e-05	0.0015	1
LOC110500635	uncharacterized protein C4orf54 homolog						LOC110500635	NC_048585.1	50217151..50224340	0.52	1.38	2.6	0.000352	0.00565	1
LOC110502230	serum response factor						LOC110502230	NC_048587.1	complement(12115099..12175948)	0.11	1.38	2.6	2.32e-08	2.05e-06	0.00104
LOC110502378	nuclear factor NF-kappa-B p100 subunit						LOC110502378	NC_048587.1	complement(18242698..18255850)	1.78	1.38	2.6	3.33e-07	1.97e-05	0.01
LOC110526181	MAP kinase-activating death domain protein						LOC110526181	NC_048570.1	56362031..56445865	0.03	1.38	2.6	2.39e-05	0.000663	1
LOC110530894	MAP kinase-interacting serine/threonine-protein kinase 2						LOC110530894	NC_048572.1	complement(89723734..89770006)	1.14	1.38	2.6	1.18e-05	0.000375	0.53
LOC110537593	uncharacterized LOC110537593						LOC110537593	NC_048576.1	39216300..39274017	0.11	1.38	2.6	2.29e-05	0.00064	1
LOC110539066	ubiquitin carboxyl-terminal hydrolase 7						LOC110539066	NC_048576.1	100562466..100624182	0.11	1.38	2.6	0.00181	0.02	1
slc46a1	solute carrier family 46 member 1						slc46a1	NC_048588.1	complement(16133164..16138513)	0.39	1.38	2.6	7.04e-05	0.00159	1
ehd2b	EH-domain containing 2b						ehd2b	NC_048588.1	38943424..38977744	0.48	1.37	2.59	2.18e-06	9.45e-05	0.1
igsf8	immunoglobulin superfamily, member 8						igsf8	NC_048581.1	complement(86540799..86555989)	0.04	1.37	2.59	0.00377	0.03	1
LOC100136198	14-3-3G1 protein						LOC100136198	NC_048576.1	complement(57366383..57379112)	0.36	1.37	2.59	3.62e-06	0.000144	0.16
LOC110485311	cAMP-dependent protein kinase type I-alpha regulatory subunit-like						LOC110485311	NC_048577.1	70044341..70063866	0.18	1.37	2.59	3.11e-06	0.000127	0.14
LOC110492673	monocarboxylate transporter 5						LOC110492673	NC_048580.1	71783009..71837018	0.06	1.37	2.59	3.72e-05	0.000957	1
LOC110523614	nucleus accumbens-associated protein 2						LOC110523614	NC_048569.1	32340876..32390222	0.27	1.37	2.59	3.8e-08	3.09e-06	0.0017
LOC110526407	ataxin-1-like						LOC110526407	NC_048570.1	complement(67759436..67769916)	0.06	1.37	2.59	0.00648	0.05	1
LOC110528322	uncharacterized LOC110528322						LOC110528322	NC_048571.1	complement(67542492..67562755)	0.31	1.37	2.59	4.84e-06	0.000182	0.22
LOC110538842	epsin-3-like						LOC110538842	NC_048577.1	complement(68869182..68937213)	0.05	1.37	2.59	1.73e-05	0.000511	0.77
xk	X-linked Kx blood group (McLeod syndrome)						xk	NC_048567.1	complement(69875922..69903855)	0.04	1.37	2.59	0.00213	0.02	1
ell2	elongation factor for RNA polymerase II 2						ell2	NC_048571.1	complement(72965547..73000710)	0.07	1.37	2.58	2.24e-05	0.000629	1
LOC110489931	tripartite motif-containing protein 16-like						LOC110489931	NC_048579.1	28200612..28204289	0.34	1.37	2.58	0.000296	0.00492	1
LOC110496030	sodium bicarbonate cotransporter 3						LOC110496030	NC_048582.1	complement(32365592..32417823)	0.15	1.36	2.58	8.67e-07	4.42e-05	0.04
LOC110497991	uncharacterized protein KIAA1522 homolog						LOC110497991	NC_048583.1	45815973..45862580	0.02	1.37	2.58	0.0067	0.05	1
LOC110502485	5'-nucleotidase domain-containing protein 3						LOC110502485	NC_048566.1	complement(95635896..95664503)	0.14	1.37	2.58	1.9e-06	8.45e-05	0.08
LOC110502542	protein ZNF365						LOC110502542	NC_048587.1	28597913..28603119	0.22	1.37	2.58	0.000262	0.00445	1
LOC110531244	vasopressin V2 receptor						LOC110531244	NC_048573.1	complement(67069316..67133237)	0.02	1.37	2.58	0.000782	0.01	1
LOC118964311	uncharacterized LOC118964311						LOC118964311	NC_048567.1	65217057..65231345	0.09	1.37	2.58	0.000422	0.00647	1
abcb4	ATP-binding cassette, sub-family B (MDR/TAP), member 4						abcb4	NC_048566.1	complement(15402707..15431912)	0.05	1.36	2.57	0.000808	0.01	1
LOC100136153	beta2-adrenergic receptor						LOC100136153	NC_048576.1	55047160..55052488	0.44	1.36	2.57	3.14e-05	0.000834	1
LOC110506186	golgin subfamily B member 1						LOC110506186	NC_048590.1	45411161..45474576	0.25	1.36	2.57	5.25e-07	2.9e-05	0.02
LOC110508103	uncharacterized LOC110508103						LOC110508103	NC_048591.1	45480328..45487709	0.49	1.36	2.57	0.000107	0.00222	1
LOC110537769	glucocorticoid receptor-like						LOC110537769	NC_048576.1	complement(53138615..53231384)	0.06	1.36	2.57	2.2e-07	1.37e-05	0.00984
si:dkey-61p9.7	uncharacterized LOC110487043						si:dkey-61p9.7	NC_048576.1	complement(91538756..91563766)	0.15	1.36	2.57	0.00419	0.04	1
LOC110492660	protein-L-isoaspartate O-methyltransferase domain-containing protein 2						LOC110492660	NC_048580.1	complement(70216538..70221552)	0.16	1.36	2.56	0.00224	0.02	1
LOC110506740	chromodomain-helicase-DNA-binding protein 9						LOC110506740	NC_048590.1	complement(36793286..36913660)	0.09	1.36	2.56	1.41e-08	1.34e-06	0.000628
LOC110521310	GRAM domain-containing protein 4						LOC110521310	NC_050570.1	11069904..11122397	0.26	1.36	2.56	2.51e-08	2.19e-06	0.00112
LOC110526440	rab11 family-interacting protein 2						LOC110526440	NC_048565.1	62153349..62168687	0.04	1.35	2.56	0.0065	0.05	1
znf106a	zinc finger protein 106a						znf106a	NC_048589.1	complement(44541690..44604106)	15.1	1.35	2.56	4.06e-05	0.00103	1
arhgap24	Rho GTPase activating protein 24						arhgap24	NC_048576.1	complement(8594329..8809553)	0.07	1.35	2.55	3.33e-06	0.000135	0.15
klhl40b	kelch-like family member 40b						klhl40b	NC_048579.1	complement(1024574..1040867)	4.7	1.35	2.55	0.000104	0.00215	1
sh3rf1	SH3 domain containing ring finger 1						sh3rf1	NC_048569.1	73613357..73683714	0.07	1.35	2.55	0.000776	0.01	1
LOC110494214	cyclin-dependent kinase 4						LOC110494214	NC_048581.1	57940903..57949816	0.17	1.34	2.54	0.000287	0.00481	1
LOC110506202	zinc finger protein 609-like						LOC110506202	NC_048570.1	complement(87263597..87359594)	0.06	1.34	2.54	1.04e-06	5.11e-05	0.05
LOC110538279	putative E3 ubiquitin-protein ligase UNKL						LOC110538279	NC_048576.1	73115643..73127907	0.14	1.35	2.54	0.000618	0.00869	1
LOC110538933	nuclear body protein SP140-like protein						LOC110538933	NC_048576.1	63888086..63908673	0.04	1.34	2.54	0.00635	0.05	1
eea1	early endosome antigen 1						eea1	NC_048565.1	complement(40790070..40833456)	0.43	1.34	2.53	1.61e-06	7.35e-05	0.07
LOC110487144	C-myc promoter-binding protein						LOC110487144	NC_048590.1	6834400..6995426	0.05	1.34	2.53	4.39e-08	3.47e-06	0.00196
LOC110488330	zinc finger and BTB domain-containing protein 37						LOC110488330	NC_048565.1	complement(15175297..15183693)	0.1	1.34	2.53	0.00138	0.02	1
LOC110500439	rho guanine nucleotide exchange factor 11						LOC110500439	NC_048585.1	41643007..41672302	0.17	1.34	2.53	1.46e-06	6.78e-05	0.07
LOC110535085	SET-binding protein						LOC110535085	NC_048575.1	complement(61269833..61331394)	0.05	1.34	2.53	1.32e-05	0.000408	0.59
ppifa	peptidylprolyl isomerase Fa						ppifa	NC_048565.1	complement(81168802..81174063)	0.22	1.34	2.53	0.00107	0.01	1
LOC110502248	peroxisome proliferator-activated receptor gamma coactivator-related protein 1						LOC110502248	NC_048587.1	11030762..11064352	0.08	1.33	2.52	0.000125	0.00251	1
LOC110516187	ubiquitin carboxyl-terminal hydrolase 36						LOC110516187	NC_048576.1	92138748..92173350	0.15	1.33	2.52	7.92e-08	5.76e-06	0.00354
LOC110527641	protein TMEPAI						LOC110527641	NC_048571.1	complement(30313379..30394791)	0.02	1.33	2.52	0.000403	0.00623	1
LOC110528255	serine/threonine-protein phosphatase 6 regulatory ankyrin repeat subunit C						LOC110528255	NC_048571.1	65115923..65152884	0.11	1.34	2.52	8.54e-08	6.13e-06	0.00382
LOC118936672	UPF0524 protein C3orf70 homolog A-like						LOC118936672	NC_048571.1	complement(1121826..1148001)	0.11	1.33	2.52	0.000191	0.0035	1
si:dkey-13n15.2	protein transport protein Sec24C						si:dkey-13n15.2	NC_048575.1	complement(76051201..76086522)	0.02	1.33	2.52	0.00186	0.02	1
sp3a	sp3a transcription factor						sp3a	NC_048567.1	complement(49794657..49802027)	0.18	1.33	2.52	0.000599	0.00848	1
foxj2	forkhead box J2						foxj2	NC_048567.1	10945625..10947532	1.56	1.33	2.51	1.57e-05	0.000472	0.7
LOC110487226	zinc finger protein 572						LOC110487226	NC_048581.1	14142780..14150850	0.18	1.33	2.51	0.0039	0.03	1
LOC110492776	lysine-specific demethylase 5C						LOC110492776	NC_048580.1	46923447..46942448	0.36	1.33	2.51	5.98e-06	0.000216	0.27
LOC110497555	intersectin-2						LOC110497555	NC_048583.1	complement(26229014..26262882)	1.14	1.33	2.51	1.01e-06	5.01e-05	0.05
LOC110501466	E3 ubiquitin-protein ligase ubr3						LOC110501466	NC_048586.1	complement(15314159..15354447)	0.26	1.33	2.51	3.04e-07	1.81e-05	0.01
LOC110516202	bromodomain-containing protein 4						LOC110516202	NC_048581.1	9809127..9871028	0.09	1.33	2.51	1.12e-06	5.43e-05	0.05
LOC110525536	GCN1 activator of EIF2AK4						LOC110525536	NC_048570.1	complement(23411056..23446557)	1.13	1.33	2.51	2.6e-07	1.57e-05	0.01
LOC110529529	cyclin-dependent kinase 19						LOC110529529	NC_048572.1	18716059..18786106	0.02	1.33	2.51	0.000378	0.00596	1
LOC110532970	protein Dok-7						LOC110532970	NC_048574.1	79727061..79782057	0.23	1.33	2.51	2.84e-05	0.00077	1
LOC110537165	forkhead box protein J2						LOC110537165	NC_048566.1	19597513..19599416	3.14	1.33	2.51	1.52e-07	1e-05	0.0068
wdr53	WD repeat domain 53						wdr53	NC_048588.1	36163343..36166464	0.65	1.33	2.51	0.000237	0.00415	1
LOC110493303	DDB1- and CUL4-associated factor 1-like						LOC110493303	NC_048581.1	89106147..89150807	0.14	1.32	2.5	3.18e-08	2.66e-06	0.00142
LOC110507508	trafficking kinesin-binding protein 1						LOC110507508	NC_048566.1	10626586..10710360	0.18	1.32	2.5	1.57e-07	1.04e-05	0.00703
LOC110510837	disintegrin and metalloproteinase domain-containing protein 12						LOC110510837	NC_048587.1	6086736..6331870	0.02	1.32	2.5	8.96e-05	0.00192	1
LOC110535874	olfactomedin-like protein 2A						LOC110535874	NC_048575.1	51048015..51075579	0.09	1.32	2.5	2.65e-05	0.000723	1
mllt1a	MLLT1 super elongation complex subunit a						mllt1a	NC_048569.1	complement(66213497..66241138)	0.03	1.32	2.5	0.00167	0.02	1
tmem214	transmembrane protein 214						tmem214	NC_048568.1	complement(46623809..46683558)	0.05	1.32	2.5	3.44e-05	0.000897	1
igf2r	insulin-like growth factor 2 receptor						igf2r	NC_048568.1	complement(17845560..17878524)	0.12	1.31	2.49	5.47e-06	0.0002	0.24
LOC110489646	activated CDC42 kinase 1						LOC110489646	NC_048579.1	complement(14412834..14435607)	0.08	1.32	2.49	0.000931	0.01	1
LOC110505988	calcineurin B homologous protein 1						LOC110505988	NC_048589.1	42707664..42715733	0.09	1.32	2.49	0.00341	0.03	1
LOC110506215	tetratricopeptide repeat protein 17						LOC110506215	NC_048570.1	complement(90303118..90324307)	0.04	1.31	2.49	0.00245	0.02	1
LOC110523915	uncharacterized LOC110523915						LOC110523915	NC_048569.1	complement(44462658..44466770)	1.8	1.32	2.49	3.08e-07	1.83e-05	0.01
LOC110524007	protein phosphatase inhibitor 2						LOC110524007	NC_048569.1	51419430..51435491	0.1	1.32	2.49	0.00293	0.03	1
LOC110535677	spindlin-Z						LOC110535677	NC_048575.1	complement(38878387..38911438)	0.06	1.32	2.49	0.000131	0.0026	1
LOC110538275	probable G-protein coupled receptor 146						LOC110538275	NC_048576.1	72978834..72992385	0.08	1.32	2.49	0.00306	0.03	1
LOC118945766	uncharacterized LOC118945766						LOC118945766	NC_050570.1	6503537..6506780	0.61	1.32	2.49	0.0038	0.03	1
ptpn21	protein tyrosine phosphatase non-receptor type 21						ptpn21	NC_048583.1	36683652..36712733	0.21	1.32	2.49	1.11e-06	5.4e-05	0.05
ttll4	tubulin tyrosine ligase-like family, member 4						ttll4	NC_048567.1	complement(83483453..83539355)	0.1	1.32	2.49	4.19e-06	0.000163	0.19
arl5a	ADP-ribosylation factor-like 5A						arl5a	NC_048567.1	complement(56589557..56600573)	0.06	1.31	2.48	0.00501	0.04	1
gab2	GRB2-associated binding protein 2						gab2	NC_048591.1	48460449..48624448	0.01	1.31	2.48	0.00137	0.02	1
LOC110485236	serine/threonine-protein kinase LMTK2						LOC110485236	NC_048577.1	56035640..56088193	0.33	1.31	2.48	0.000425	0.0065	1
LOC110496256	ectonucleotide pyrophosphatase/phosphodiesterase family member 2						LOC110496256	NC_048582.1	40922491..40955904	0.05	1.31	2.48	0.0064	0.05	1
LOC110524741	cip1-interacting zinc finger protein						LOC110524741	NC_048569.1	complement(30109646..30133537)	0.61	1.31	2.48	3.5e-07	2.06e-05	0.02
LOC110525158	Golgi phosphoprotein 3						LOC110525158	NC_048570.1	2466474..2489239	0.05	1.31	2.48	0.000487	0.00722	1
LOC110538342	sterol regulatory element-binding protein 2						LOC110538342	NC_048576.1	76030989..76044262	0.21	1.31	2.48	1.56e-05	0.00047	0.7
tbc1d23	TBC1 domain family, member 23						tbc1d23	NC_048565.1	439965..497128	0.06	1.31	2.48	9.35e-06	0.000307	0.42
LOC110490077	fasciculation and elongation protein zeta-2						LOC110490077	NC_048566.1	complement(42998825..43019825)	0.14	1.31	2.47	4.49e-05	0.00111	1
LOC110505966	N-lysine methyltransferase SMYD2-A						LOC110505966	NC_048589.1	complement(41448397..41485857)	2.8	1.31	2.47	0.00032	0.00524	1
LOC110520873	sorting nexin-27						LOC110520873	NC_048567.1	8436132..8457492	0.07	1.31	2.47	0.00139	0.02	1
LOC110522245	transcription factor HIVEP2						LOC110522245	NC_048568.1	complement(19019991..19119788)	0.4	1.3	2.47	1.84e-05	0.000537	0.82
LOC110528105	SWI/SNF complex subunit SMARCC2						LOC110528105	NC_048571.1	59299042..59317047	0.13	1.31	2.47	6.7e-05	0.00154	1
LOC110533247	transcriptional coactivator YAP1						LOC110533247	NC_048574.1	complement(4088926..4107932)	0.2	1.31	2.47	4.42e-06	0.00017	0.2
slc31a1	solute carrier family 31 member 1						slc31a1	NC_048593.1	14015042..14028322	0.45	1.31	2.47	7.22e-05	0.00162	1
LOC110497425	probable cation-transporting ATPase 13A3						LOC110497425	NC_048565.1	complement(18010504..18058602)	0.04	1.3	2.46	0.000235	0.00412	1
LOC110497503	microsomal triglyceride transfer protein						LOC110497503	NC_048583.1	22289242..22326408	0.14	1.3	2.46	3.56e-05	0.000922	1
LOC110497812	tumor necrosis factor alpha-induced protein 2						LOC110497812	NC_048583.1	39485758..39496795	0.23	1.3	2.46	2.03e-05	0.000582	0.91
LOC110499310	endothelial PAS domain-containing protein 1						LOC110499310	NC_048584.1	29285885..29356101	0.17	1.3	2.46	4.18e-07	2.39e-05	0.02
LOC110505479	pleckstrin homology domain-containing family G member 3						LOC110505479	NC_048589.1	17629422..17676397	0.04	1.3	2.46	0.000252	0.00433	1
LOC110508088	protein phosphatase 1D						LOC110508088	NC_048591.1	complement(43769240..43783275)	0.05	1.3	2.46	0.00734	0.05	1
LOC110516409	BAH and coiled-coil domain-containing protein 1						LOC110516409	NC_048576.1	complement(92598880..92802145)	0.05	1.3	2.46	1.45e-07	9.68e-06	0.00648
LOC110525110	nuclear receptor ROR-beta						LOC110525110	NC_048570.1	complement(19027281..19061822)	0.03	1.3	2.46	0.00262	0.03	1
LOC110527282	long-chain specific acyl-CoA dehydrogenase, mitochondrial						LOC110527282	NC_048582.1	10973828..10979399	8.47	1.3	2.46	4.18e-05	0.00105	1
LOC110530076	unconventional myosin-VIIb						LOC110530076	NC_048572.1	52255134..52282393	0.15	1.3	2.46	0.00112	0.01	1
LOC110530783	unconventional myosin-IXb						LOC110530783	NC_048572.1	complement(83067275..83153480)	0.03	1.3	2.46	2.48e-05	0.000682	1
LOC110536814	transcription factor RFX3-like						LOC110536814	NC_048576.1	complement(19897328..19938584)	0.02	1.3	2.46	0.00706	0.05	1
LOC110487370	nestin						LOC110487370	NC_048566.1	complement(32855765..32868211)	0.93	1.3	2.45	9.6e-06	0.000314	0.43
LOC110493374	zinc finger protein 271-like						LOC110493374	NC_048581.1	1177802..1209158	0.09	1.3	2.45	8.97e-05	0.00193	1
LOC110496284	DNA-binding protein RFX5						LOC110496284	NC_048582.1	complement(41829155..41841256)	0.09	1.29	2.45	0.00267	0.03	1
LOC110498849	zinc finger protein 260						LOC110498849	NC_048584.1	6150902..6163285	0.12	1.3	2.45	0.00114	0.01	1
LOC110533878	acetyl-CoA carboxylase						LOC110533878	NC_048574.1	complement(40496720..40547393)	0.19	1.29	2.45	0.000183	0.00339	1
LOC110537249	CUE domain-containing protein 1						LOC110537249	NC_048576.1	25175567..25193625	0.08	1.29	2.45	0.00311	0.03	1
LOC118965951	endo-1,4-beta-xylanase B-like						LOC118965951	NC_048573.1	2131825..2146475	0.07	1.29	2.45	0.00248	0.02	1
uck1	uridine-cytidine kinase 1						uck1	NC_048569.1	15117224..15145520	0.04	1.29	2.45	0.00144	0.02	1
corin	corin, serine peptidase						corin	NC_048585.1	complement(64237532..64381441)	0.09	1.28	2.44	6.93e-05	0.00158	1
LOC110498886	putative uncharacterized protein MYH16						LOC110498886	NC_048584.1	7535032..7579012	0.18	1.29	2.44	3.78e-07	2.19e-05	0.02
LOC110508650	brain-specific angiogenesis inhibitor 1-associated protein 2						LOC110508650	NC_048567.1	9973958..9993427	0.04	1.29	2.44	0.00181	0.02	1
LOC110509069	zinc finger CCCH domain-containing protein 18						LOC110509069	NC_048592.1	34796732..34803585	0.67	1.29	2.44	7.61e-06	0.000262	0.34
LOC110516423	E3 ubiquitin-protein ligase HECW2						LOC110516423	NC_048582.1	7801623..7888704	0.06	1.29	2.44	2.12e-05	0.000605	0.95
LOC110530751	muscleblind-like protein 1						LOC110530751	NC_048572.1	complement(80771262..80873508)	0.5	1.29	2.44	0.00018	0.00335	1
thrap3a	thyroid hormone receptor associated protein 3a						thrap3a	NC_048567.1	29256335..29286477	2.22	1.28	2.44	0.0016	0.02	1
LOC110494769	rho GTPase-activating protein 40						LOC110494769	NC_048581.1	complement(84950520..84995003)	0.03	1.28	2.43	0.00386	0.03	1
LOC110495966	muscleblind-like protein 2a						LOC110495966	NC_048582.1	28521480..28595208	0.23	1.28	2.43	1.87e-06	8.32e-05	0.08
LOC110496329	zinc finger protein 516						LOC110496329	NC_048582.1	43058037..43085386	0.04	1.28	2.43	0.0011	0.01	1
LOC110501282	uncharacterized LOC110501282						LOC110501282	NC_048586.1	complement(5741280..5788668)	0.57	1.28	2.43	2.44e-06	0.000104	0.11
LOC110502551	protein phosphatase 1 regulatory subunit 3C-B						LOC110502551	NC_048587.1	28818971..28823794	1.34	1.28	2.43	0.000109	0.00225	1
LOC110518424	protein mono-ADP-ribosyltransferase PARP14-like						LOC110518424	NC_048577.1	58729691..58762694	0.08	1.28	2.43	0.000864	0.01	1
LOC110521292	tripartite motif-containing protein 16						LOC110521292	NC_050570.1	10160959..10165266	0.34	1.28	2.43	0.000832	0.01	1
LOC118936570	nuclear protein MDM1-like						LOC118936570	NC_048585.1	complement(4932216..4970391)	0.05	1.28	2.43	0.000469	0.00699	1
mecp2	methyl CpG binding protein 2						mecp2	NC_048573.1	complement(76309986..76317584)	0.44	1.28	2.43	3.05e-05	0.000815	1
nlrc3l1	NLR family, CARD domain containing 3-like 1						nlrc3l1	NC_048574.1	35496200..35500355	0.84	1.28	2.43	7.77e-05	0.00172	1
synm	synemin, intermediate filament protein						synm	NC_048566.1	70911497..70926635	0.7	1.28	2.43	1.5e-05	0.000456	0.67
LOC110487057	myeloid-associated differentiation marker-like protein 2						LOC110487057	NC_048576.1	complement(91694271..91698685)	2.19	1.27	2.42	7.77e-05	0.00172	1
LOC110490568	apoptotic protease-activating factor 1						LOC110490568	NC_048579.1	complement(62635638..62712367)	0.02	1.27	2.42	0.000218	0.00389	1
LOC110497999	homeodomain-interacting protein kinase 2						LOC110497999	NC_048566.1	84178072..84291132	0.03	1.28	2.42	2.17e-06	9.43e-05	0.1
LOC110504061	neurofibromin						LOC110504061	NC_048588.1	25120738..25239451	0.04	1.28	2.42	4.21e-06	0.000163	0.19
LOC110515478	lysosomal alpha-glucosidase						LOC110515478	NC_048581.1	1263796..1309357	0.08	1.27	2.42	0.000924	0.01	1
LOC110532875	mitochondrial carnitine/acylcarnitine carrier protein						LOC110532875	NC_048573.1	complement(78848456..78891941)	0.08	1.27	2.42	0.000815	0.01	1
parp14rs1	poly(ADP-ribose) polymerase family member 14-related sequence 1						parp14rs1	NC_048576.1	59980746..60009869	0.32	1.27	2.42	4.85e-05	0.00119	1
ptdss2	phosphatidylserine synthase 2						ptdss2	NC_048566.1	complement(48661451..48697994)	0.05	1.27	2.42	0.000279	0.00469	1
LOC110486020	mucin-17						LOC110486020	NC_048566.1	29060588..29081536	0.09	1.27	2.41	0.000329	0.00536	1
LOC110486431	transmembrane protein 184B						LOC110486431	NC_048577.1	42735313..42750349	0.11	1.27	2.41	0.000814	0.01	1
LOC110487746	LIM domain-binding protein 2						LOC110487746	NC_048578.1	18839582..18956118	0.02	1.27	2.41	0.000286	0.00479	1
LOC110492587	GRIP1-associated protein 1						LOC110492587	NC_048580.1	67034399..67128826	0.12	1.27	2.41	5.79e-08	4.43e-06	0.00259
LOC110495553	neurobeachin-like protein 1						LOC110495553	NC_048571.1	complement(8156315..8229227)	0.07	1.27	2.41	5.62e-06	0.000204	0.25
LOC110496253	zinc fingers and homeoboxes protein 2						LOC110496253	NC_048582.1	complement(40786827..40807771)	0.19	1.27	2.41	4.06e-06	0.000159	0.18
LOC110497234	zinc finger protein 180						LOC110497234	NC_048574.1	78475963..78482853	0.29	1.27	2.41	0.000313	0.00515	1
LOC110518411	cAMP-dependent protein kinase type I-alpha regulatory subunit						LOC110518411	NC_048576.1	complement(97979771..98001593)	0.25	1.27	2.41	1.46e-05	0.000445	0.65
LOC110519438	uncharacterized LOC110519438						LOC110519438	NC_048590.1	complement(2589463..2786482)	0.08	1.27	2.41	4.93e-06	0.000184	0.22
LOC110527250	calcitonin gene-related peptide type 1 receptor						LOC110527250	NC_048582.1	12007954..12021342	0.16	1.27	2.41	0.000773	0.01	1
LOC110533235	endothelin receptor type B						LOC110533235	NC_048578.1	complement(42692838..42737374)	0.03	1.27	2.41	0.00374	0.03	1
LOC110536201	histone-lysine N-methyltransferase NSD3						LOC110536201	NC_048575.1	complement(62663428..62689389)	0.15	1.27	2.41	2.39e-06	0.000102	0.11
LOC110539051	nuclear distribution protein nudE homolog 1						LOC110539051	NC_048577.1	70605118..70624736	0.06	1.27	2.41	0.00581	0.05	1
spred3	sprouty related EVH1 domain containing 3						spred3	NC_048588.1	39020800..39049676	0.07	1.27	2.41	0.000932	0.01	1
adipoqa	adiponectin, C1Q and collagen domain containing, a						adipoqa	NC_048575.1	16288944..16290744	10.08	1.26	2.4	3.37e-05	0.000883	1
LOC110487443	STIP1 homology and U box-containing protein 1						LOC110487443	NC_048576.1	93366895..93377770	0.17	1.26	2.4	0.00732	0.05	1
LOC110496146	elongin-A						LOC110496146	NC_048582.1	37995963..38003989	1.14	1.26	2.4	4.26e-06	0.000165	0.19
LOC110496415	serine/threonine-protein kinase pdik1l						LOC110496415	NC_048582.1	complement(49136742..49146147)	0.17	1.26	2.4	0.000779	0.01	1
LOC110497019	ubiquitin-protein ligase E3A						LOC110497019	NC_048582.1	12600823..12610380	0.52	1.26	2.4	3.44e-07	2.03e-05	0.02
LOC110505834	mRNA decay activator protein ZFP36L1						LOC110505834	NC_048589.1	complement(35399388..35402421)	0.91	1.26	2.4	4.78e-05	0.00117	1
LOC110507210	glutamate receptor 4						LOC110507210	NC_048591.1	complement(35169232..35330617)	0.12	1.26	2.4	1.27e-05	0.000399	0.57
LOC110507534	T-cell activation inhibitor, mitochondrial						LOC110507534	NC_048566.1	complement(13086169..13094428)	0.38	1.26	2.4	4.65e-06	0.000177	0.21
LOC110508474	protein arginine N-methyltransferase 5						LOC110508474	NC_048592.1	9962270..9970046	0.41	1.26	2.4	2.43e-05	0.000671	1
LOC110514579	rho GTPase-activating protein SYDE1						LOC110514579	NC_048565.1	94522396..94559917	0.03	1.26	2.4	0.00239	0.02	1
LOC110524576	serine/threonine-protein kinase Kist						LOC110524576	NC_048569.1	75332453..75347896	0.09	1.26	2.4	0.000882	0.01	1
LOC118942857	dual specificity protein phosphatase 16-like						LOC118942857	NC_048585.1	8819609..8898371	0.15	1.27	2.4	2.06e-06	9.06e-05	0.09
usp13	ubiquitin specific peptidase 13						usp13	NC_048565.1	8877591..8915400	1.14	1.26	2.4	7.53e-06	0.000259	0.34
fnip1	folliculin interacting protein 1						fnip1	NC_048576.1	complement(50970561..51006564)	0.97	1.26	2.39	0.00729	0.05	1
ift22	intraflagellar transport 22 homolog (Chlamydomonas)						ift22	NC_048574.1	complement(52626882..52629676)	0.88	1.26	2.39	0.0006	0.0085	1
LOC110490170	copine-8						LOC110490170	NC_048579.1	complement(47805327..47922375)	0.04	1.26	2.39	2.03e-05	0.000583	0.91
LOC110499140	helicase SRCAP						LOC110499140	NC_048584.1	complement(19584884..19613597)	0.75	1.26	2.39	2.71e-06	0.000113	0.12
LOC110499540	caskin-2						LOC110499540	NC_048584.1	complement(36259840..36336452)	0.03	1.26	2.39	6.94e-05	0.00158	1
LOC110505813	nesprin-3						LOC110505813	NC_048589.1	complement(33931665..33981041)	0.3	1.25	2.39	0.000122	0.00246	1
LOC110510488	trichohyalin						LOC110510488	NC_048570.1	complement(6195992..6278499)	0.15	1.26	2.39	1.74e-06	7.84e-05	0.08
LOC110512016	kelch-like protein 38						LOC110512016	NC_048566.1	11202887..11211212	0.34	1.26	2.39	0.00317	0.03	1
LOC110530370	contactin-associated protein-like 2						LOC110530370	NC_048572.1	65931035..66005474	0.01	1.26	2.39	0.0064	0.05	1
LOC110536805	BRCA1-associated protein						LOC110536805	NC_048576.1	17529711..17538777	0.35	1.26	2.39	0.000679	0.00936	1
LOC118936562	gastrula zinc finger protein XlCGF8.2DB-like						LOC118936562	NC_048582.1	complement(12250356..12252549)	0.46	1.26	2.39	0.00243	0.02	1
slc35d1a	solute carrier family 35 member D1a						slc35d1a	NC_048569.1	complement(100198054..100220713)	0.19	1.25	2.39	0.000126	0.00252	1
ccar2	cell cycle and apoptosis regulator 2						ccar2	NC_048569.1	20923014..20944043	2.03	1.25	2.38	3.49e-06	0.00014	0.16
LOC110487800	transcriptional regulator ATRX						LOC110487800	NC_048578.1	41725330..41830078	0.18	1.25	2.38	1.27e-06	6.05e-05	0.06
LOC110496785	ras-associated and pleckstrin homology domains-containing protein 1						LOC110496785	NC_048582.1	complement(27839770..27914607)	0.05	1.25	2.38	4.52e-06	0.000173	0.2
LOC110500662	protein Dok-7						LOC110500662	NC_048585.1	50734723..50767433	0.1	1.25	2.38	0.00194	0.02	1
LOC110502478	gamma-adducin						LOC110502478	NC_048587.1	24701721..24731235	0.05	1.25	2.38	0.00204	0.02	1
LOC110503529	serine/threonine-protein kinase SIK2						LOC110503529	NC_048588.1	complement(1122732..1177173)	0.05	1.25	2.38	0.00233	0.02	1
LOC110509192	zinc finger E-box-binding homeobox 1						LOC110509192	NC_048592.1	2094076..2190557	0.11	1.25	2.38	1.21e-07	8.22e-06	0.00541
LOC110521445	histone-lysine N-methyltransferase, H3 lysine-79 specific						LOC110521445	NC_050570.1	complement(17498262..17533929)	0.03	1.25	2.38	0.00168	0.02	1
LOC110530835	1-phosphatidylinositol 4,5-bisphosphate phosphodiesterase delta-1						LOC110530835	NC_048572.1	85364733..85410339	0.06	1.25	2.38	5.7e-05	0.00135	1
LOC118964474	sushi domain-containing protein 6-like						LOC118964474	NC_048568.1	38825783..38885772	0.11	1.25	2.38	4.8e-07	2.69e-05	0.02
zgc:100829	uncharacterized LOC110509436						zgc:100829	NC_048593.1	complement(33326710..33390385)	0.12	1.25	2.38	2.09e-06	9.19e-05	0.09
camta2	calmodulin binding transcription activator 2						camta2	NC_048585.1	complement(63434675..63562110)	0.08	1.25	2.37	4.37e-08	3.47e-06	0.00195
LOC110501713	A-kinase anchor protein 11						LOC110501713	NC_048586.1	complement(29745369..29770850)	0.21	1.24	2.37	2.11e-06	9.24e-05	0.09
LOC110509421	nuclear factor related to kappa-B-binding protein						LOC110509421	NC_048593.1	31701698..31723025	0.06	1.25	2.37	0.000546	0.00788	1
LOC110522090	filamin-A-interacting protein 1						LOC110522090	NC_048568.1	complement(11903826..11950513)	0.76	1.24	2.37	0.000155	0.00297	1
LOC110526201	PHD finger protein 21A						LOC110526201	NC_048570.1	57507932..57550725	0.02	1.25	2.37	0.0054	0.04	1
LOC110531653	GRB10-interacting GYF protein 1						LOC110531653	NC_048573.1	complement(18154842..18188576)	0.18	1.25	2.37	1.89e-07	1.2e-05	0.00845
miga2	mitoguardin 2						miga2	NC_048569.1	complement(15740073..15752753)	0.16	1.24	2.37	0.00234	0.02	1
LOC110496998	striated muscle preferentially expressed protein kinase						LOC110496998	NC_048582.1	15276573..15332387	2.63	1.24	2.36	0.000394	0.00614	1
LOC110503494	striatin-4						LOC110503494	NC_048588.1	4176229..4196533	0.32	1.24	2.36	5.29e-07	2.92e-05	0.02
LOC110504109	2-acylglycerol O-acyltransferase 1						LOC110504109	NC_048588.1	complement(27236183..27240479)	1.11	1.24	2.36	0.000428	0.00653	1
LOC110534088	zinc finger Y-chromosomal protein 1						LOC110534088	NC_048574.1	46432764..46442767	0.28	1.24	2.36	7.95e-06	0.00027	0.36
LOC110536345	zinc finger protein 367						LOC110536345	NC_048575.1	71422969..71429703	0.26	1.24	2.36	0.0012	0.01	1
LOC118936551	cdc42-interacting protein 4 homolog						LOC118936551	NC_048581.1	complement(8497665..8532584)	0.07	1.24	2.36	0.000195	0.00356	1
LOC118936834	sister chromatid cohesion protein PDS5 homolog A						LOC118936834	NC_048574.1	complement(82815347..82905732)	0.13	1.24	2.36	9.35e-08	6.57e-06	0.00418
atf5a	activating transcription factor 5a						atf5a	NC_048574.1	complement(52276331..52281912)	0.47	1.23	2.35	0.00109	0.01	1
cacnb1	calcium channel, voltage-dependent, beta 1 subunit						cacnb1	NC_048577.1	complement(35826742..35856636)	0.54	1.23	2.35	6.51e-05	0.0015	1
LOC110485864	centriole, cilia and spindle-associated protein						LOC110485864	NC_048577.1	20157673..20163845	0.31	1.23	2.35	0.000571	0.00818	1
LOC110496235	E3 ubiquitin-protein ligase RING2-A						LOC110496235	NC_048582.1	40460473..40464209	0.36	1.23	2.35	0.000376	0.00593	1
LOC110500119	ceramide synthase 2						LOC110500119	NC_048567.1	complement(9122222..9150991)	0.15	1.23	2.35	1.05e-06	5.16e-05	0.05
LOC110502520	ubiquitin-conjugating enzyme E2 Q2						LOC110502520	NC_048566.1	complement(98819781..98832865)	0.11	1.23	2.35	0.00485	0.04	1
LOC110513814	zinc finger protein 721-like						LOC110513814	NC_048577.1	complement(2194122..2243480)	0.02	1.24	2.35	0.00167	0.02	1
LOC110520198	R3H domain-containing protein 1-like						LOC110520198	NC_048567.1	complement(53671765..53746869)	0.19	1.23	2.35	1.39e-07	9.34e-06	0.00623
LOC110525799	histone-lysine N-methyltransferase NSD3						LOC110525799	NC_048570.1	33135282..33165186	0.09	1.23	2.35	2.59e-05	0.00071	1
LOC110526142	synuclein, alpha interacting protein						LOC110526142	NC_048570.1	complement(51372863..51398863)	0.09	1.23	2.35	2.31e-05	0.000645	1
LOC110531704	chromodomain-helicase-DNA-binding protein 3						LOC110531704	NC_048573.1	complement(20022194..20075490)	0.18	1.23	2.35	1.32e-07	8.9e-06	0.0059
LOC110533842	ephrin-B1						LOC110533842	NC_048574.1	complement(38545052..38617748)	0.01	1.23	2.35	0.00213	0.02	1
LOC110538849	inositol 1,4,5-trisphosphate receptor-interacting protein-like 2						LOC110538849	NC_048577.1	71056065..71067186	0.16	1.23	2.35	0.000297	0.00492	1
stt3b	STT3 oligosaccharyltransferase complex catalytic subunit B						stt3b	NC_048566.1	1456336..1564305	0.14	1.24	2.35	1.3e-05	0.000405	0.58
tbx21	T-box transcription factor 21						tbx21	NC_048580.1	18379524..18396021	0.62	1.23	2.35	0.00024	0.00419	1
brd1a	bromodomain containing 1a						brd1a	NC_048579.1	46293582..46316075	0.12	1.22	2.34	7.71e-06	0.000264	0.34
LOC110494413	myoD family inhibitor						LOC110494413	NC_048581.1	complement(65766526..65810640)	0.09	1.23	2.34	3.77e-05	0.000966	1
LOC110508652	apoptosis regulator Bcl-2						LOC110508652	NC_048592.1	17497781..17553987	0.11	1.22	2.34	6.95e-05	0.00158	1
LOC110511300	neural cell adhesion molecule L1.1-like						LOC110511300	NC_048573.1	complement(78899094..78964044)	0.03	1.23	2.34	0.000242	0.00421	1
LOC110518590	potassium channel subfamily K member 5						LOC110518590	NC_048567.1	3081967..3091018	0.17	1.23	2.34	0.00376	0.03	1
LOC110518842	TBC1 domain family member 1						LOC110518842	NC_048574.1	86704406..86830606	0.2	1.22	2.34	4.25e-05	0.00106	1
LOC110520574	DDB1- and CUL4-associated factor 6						LOC110520574	NC_048567.1	73889766..73948013	0.96	1.22	2.34	7.64e-05	0.0017	1
LOC110525294	uncharacterized LOC110525294						LOC110525294	NC_048570.1	complement(13010282..13023180)	0.5	1.22	2.34	4.45e-05	0.0011	1
LOC110526724	homeodomain-interacting protein kinase 3						LOC110526724	NC_048590.1	complement(45648555..45743048)	1.49	1.23	2.34	0.000127	0.00253	1
LOC110528051	Krueppel-like factor 15						LOC110528051	NC_048571.1	complement(57752075..57758531)	0.67	1.23	2.34	9.76e-06	0.000318	0.44
LOC110530492	5-beta-cholestane-3-alpha,7-alpha-diol 12-alpha-hydroxylase						LOC110530492	NC_048572.1	complement(72135683..72138188)	0.85	1.23	2.34	0.0055	0.04	1
LOC118938426	adenylate cyclase type 9-like						LOC118938426	NC_048577.1	11542377..11617405	0.06	1.23	2.34	3.92e-05	0.000999	1
LOC118964482	uncharacterized LOC118964482						LOC118964482	NC_048568.1	complement(41990396..41995133)	0.45	1.23	2.34	0.00135	0.02	1
nedd4l	NEDD4 like E3 ubiquitin protein ligase						nedd4l	NC_048576.1	complement(9695082..9803536)	0.07	1.23	2.34	6.91e-06	0.000243	0.31
syde2	synapse defective 1, Rho GTPase, homolog 2 (C. elegans)						syde2	NC_048569.1	complement(84586021..84670458)	0.09	1.23	2.34	4.12e-06	0.00016	0.18
abcd1	ATP-binding cassette, sub-family D (ALD), member 1						abcd1	NC_048573.1	76864306..76895649	0.2	1.22	2.33	2.92e-06	0.000121	0.13
igfbp5	insulin-like growth factor binding protein 5						igfbp5	NC_048586.1	complement(11039501..11054592)	1.2	1.22	2.33	5.81e-05	0.00137	1
LOC110491067	basement membrane-specific heparan sulfate proteoglycan core protein						LOC110491067	NC_048580.1	44005966..44161356	0.21	1.22	2.33	1.73e-05	0.000511	0.77
LOC110497446	uncharacterized LOC110497446						LOC110497446	NC_048583.1	complement(17615897..17621386)	0.53	1.22	2.33	0.000629	0.00881	1
LOC110501941	cyclic AMP-dependent transcription factor ATF-2						LOC110501941	NC_048586.1	45175895..45251964	0.02	1.22	2.33	0.00113	0.01	1
LOC110508263	casein kinase I						LOC110508263	NC_048592.1	41643122..41693992	0.03	1.22	2.33	0.000327	0.00534	1
LOC110514761	acetylcholinesterase collagenic tail peptide						LOC110514761	NC_048566.1	7830223..7857449	0.81	1.22	2.33	0.000196	0.00356	1
LOC118936863	tyrosine-protein phosphatase non-receptor type 9-like						LOC118936863	NC_048574.1	86287581..86323830	0.08	1.22	2.33	8.79e-06	0.000294	0.39
rereb	arginine-glutamic acid dipeptide (RE) repeats b						rereb	NC_048581.1	54663129..54677374	0.64	1.22	2.33	4.13e-06	0.000161	0.18
vti1b	vesicle transport through interaction with t-SNAREs 1B						vti1b	NC_048589.1	43060008..43073929	1.7	1.22	2.33	0.00693	0.05	1
hivep2a	HIVEP zinc finger 2a						hivep2a	NC_048572.1	complement(22970089..23066952)	0.19	1.21	2.32	2.87e-05	0.000775	1
klhl8	kelch-like family member 8						klhl8	NC_048569.1	47956800..47983019	0.05	1.22	2.32	0.00153	0.02	1
LOC110489137	rho guanine nucleotide exchange factor 9						LOC110489137	NC_048578.1	complement(31741516..31835950)	0.03	1.21	2.32	0.000226	0.004	1
LOC110489723	plectin						LOC110489723	NC_048566.1	complement(40928216..41111980)	0.32	1.21	2.32	0.000108	0.00223	1
LOC110492698	transcription factor Sox-18-like						LOC110492698	NC_048580.1	76164892..76168083	0.22	1.21	2.32	0.00438	0.04	1
LOC110501523	polypeptide N-acetylgalactosaminyltransferase 5						LOC110501523	NC_048586.1	complement(17348212..17357611)	0.15	1.21	2.32	0.00137	0.02	1
LOC110503037	phosphatase and actin regulator 2						LOC110503037	NC_048587.1	54113713..54190405	0.05	1.21	2.32	0.000136	0.00268	1
LOC110508546	alanine aminotransferase 2-like						LOC110508546	NC_048592.1	11528149..11546135	0.21	1.21	2.32	0.00432	0.04	1
LOC110510419	protein phosphatase 1 regulatory subunit 14B						LOC110510419	NC_048573.1	complement(8113636..8155916)	0.12	1.21	2.32	9.87e-06	0.000321	0.44
LOC110511504	huntingtin						LOC110511504	NC_048574.1	79443387..79574541	0.05	1.21	2.32	2.15e-05	0.000611	0.96
LOC110521420	spindlin-Z						LOC110521420	NC_050570.1	16363098..16368370	0.64	1.22	2.32	9.54e-05	0.00202	1
LOC110537427	glucose-6-phosphate exchanger SLC37A4						LOC110537427	NC_048576.1	30676618..30692318	0.16	1.22	2.32	0.000115	0.00234	1
LOC118966676	uncharacterized LOC118966676						LOC118966676	NC_048574.1	complement(879647..885369)	0.26	1.22	2.32	0.00676	0.05	1
cdh19	cadherin 19, type 2						cdh19	NC_048579.1	complement(26092332..26114459)	0.26	1.21	2.31	3.88e-06	0.000152	0.17
fhod3b	formin homology 2 domain containing 3b						fhod3b	NC_048567.1	2606023..2853339	0.07	1.21	2.31	2.11e-05	0.000602	0.94
LOC110494508	FYVE, RhoGEF and PH domain-containing protein 5						LOC110494508	NC_048581.1	72453359..72523767	0.03	1.21	2.31	0.000427	0.00652	1
LOC110500582	calpain-5						LOC110500582	NC_048585.1	complement(45815066..45836958)	0.59	1.21	2.31	0.00281	0.03	1
LOC110514543	dual specificity protein phosphatase 16						LOC110514543	NC_048579.1	81130263..81196289	0.22	1.21	2.31	5.71e-07	3.11e-05	0.03
LOC110531859	L-seryl-tRNA(Sec) kinase						LOC110531859	NC_048565.1	complement(94283183..94294654)	0.18	1.21	2.31	0.00195	0.02	1
LOC110535142	mitogen-activated protein kinase 1						LOC110535142	NC_048575.1	complement(83922608..83982640)	0.03	1.21	2.31	0.000194	0.00354	1
LOC110538034	histone-lysine N-methyltransferase 2A						LOC110538034	NC_048566.1	23282564..23343892	0.17	1.21	2.31	5.09e-07	2.83e-05	0.02
pcyt2	phosphate cytidylyltransferase 2, ethanolamine						pcyt2	NC_048581.1	complement(13222056..13254849)	1.52	1.21	2.31	0.000616	0.00868	1
tlcd4a	TLC domain containing 4a						tlcd4a	NC_048575.1	22712577..22741263	0.06	1.21	2.31	0.00144	0.02	1
xirp2b	xin actin binding repeat containing 2b						xirp2b	NC_048586.1	complement(15837019..15870045)	12.76	1.21	2.31	0.000147	0.00285	1
eprs1	glutamyl-prolyl-tRNA synthetase 1						eprs1	NC_048589.1	4732178..4820880	1.35	1.2	2.3	0.00052	0.00758	1
fbxo31	F-box protein 31						fbxo31	NC_048565.1	39766188..39790046	0.51	1.2	2.3	1.15e-06	5.55e-05	0.05
homeza	homeobox and leucine zipper encoding a						homeza	NC_048572.1	74958190..74964449	0.49	1.2	2.3	3.53e-05	0.000916	1
igf2b	insulin-like growth factor 2b						igf2b	NC_048566.1	47368180..47373699	0.14	1.2	2.3	0.005	0.04	1
itcha	itchy E3 ubiquitin protein ligase a						itcha	NC_048571.1	78133098..78166277	0.1	1.2	2.3	5.77e-05	0.00136	1
LOC110485340	axin-1						LOC110485340	NC_048577.1	3632700..3671159	0.07	1.2	2.3	3.85e-05	0.000984	1
LOC110493994	fatty acid 2-hydroxylase						LOC110493994	NC_048566.1	65884793..65917366	0.04	1.2	2.3	0.00617	0.05	1
LOC110495093	enhancer of mRNA-decapping protein 4						LOC110495093	NC_048566.1	70251554..70291309	0.07	1.2	2.3	3.25e-05	0.000859	1
LOC110512935	homeodomain-interacting protein kinase 3-like						LOC110512935	NC_048570.1	complement(85483592..85573173)	1.16	1.2	2.3	0.000245	0.00424	1
LOC110514297	G-protein coupled receptor family C group 5 member B						LOC110514297	NC_048577.1	58312756..58347543	0.43	1.2	2.3	1.27e-06	6.05e-05	0.06
LOC110523253	ral guanine nucleotide dissociation stimulator						LOC110523253	NC_048569.1	14148432..14229308	0.05	1.2	2.3	5.61e-05	0.00133	1
LOC110530054	F-box-like/WD repeat-containing protein TBL1XR1						LOC110530054	NC_048572.1	51596416..51631804	0.07	1.2	2.3	1.27e-05	0.000399	0.57
LOC110537883	SPRY domain-containing SOCS box protein 3						LOC110537883	NC_048576.1	59710093..59725256	0.17	1.2	2.3	6.31e-05	0.00147	1
LOC118937707	uncharacterized LOC118937707						LOC118937707	NC_048576.1	complement(63792970..63795636)	0.23	1.2	2.3	0.00683	0.05	1
LOC118940517	zinc finger protein 239-like						LOC118940517	NC_048581.1	complement(3124115..3135353)	0.09	1.2	2.3	0.00287	0.03	1
shox	short stature homeobox						shox	NC_048586.1	complement(4281978..4294159)	0.19	1.2	2.3	0.00571	0.05	1
LOC100135807	branched-chain alpha-keto acid lipoamide acyltransferase						LOC100135807	NC_048569.1	56943843..56956322	0.2	1.2	2.29	0.000517	0.00755	1
LOC110494674	sodium-coupled neutral amino acid transporter 3						LOC110494674	NC_048581.1	complement(80783735..80842201)	0.21	1.2	2.29	0.000235	0.00412	1
LOC110507070	uncharacterized LOC110507070						LOC110507070	NC_048591.1	complement(10781883..10789768)	0.29	1.2	2.29	0.000108	0.00223	1
LOC110522693	fatty acid desaturase 2						LOC110522693	NC_050570.1	complement(4175699..4199297)	0.06	1.19	2.29	0.00745	0.05	1
LOC110525692	MLX-interacting protein						LOC110525692	NC_048570.1	29652519..29692486	0.12	1.2	2.29	3.86e-05	0.000986	1
LOC110526054	gastrula zinc finger protein XlCGF17.1						LOC110526054	NC_048570.1	46957502..46978128	0.08	1.2	2.29	0.001	0.01	1
LOC110527649	transcriptional regulator Myc-2						LOC110527649	NC_048571.1	complement(30949477..30953659)	0.78	1.19	2.29	0.0015	0.02	1
LOC110530639	endothelin receptor type B						LOC110530639	NC_048572.1	complement(75930060..75937036)	0.14	1.2	2.29	0.00463	0.04	1
LOC110537841	myotubularin-related protein 4						LOC110537841	NC_048576.1	57893341..58071571	0.13	1.2	2.29	1.97e-06	8.71e-05	0.09
LOC118938831	receptor-type tyrosine-protein phosphatase beta-like						LOC118938831	NC_048579.1	complement(66417454..66513524)	0.04	1.2	2.29	9.29e-06	0.000306	0.42
pxmp4	peroxisomal membrane protein 4						pxmp4	NC_048571.1	78178053..78180262	0.86	1.2	2.29	0.000313	0.00515	1
fcho1	FCH and mu domain containing endocytic adaptor 1						fcho1	NC_048569.1	66059094..66106566	0.08	1.19	2.28	0.000117	0.00237	1
foxred1	FAD-dependent oxidoreductase domain containing 1						foxred1	NC_048576.1	21628297..21643733	0.36	1.19	2.28	1.2e-05	0.00038	0.54
LOC110494637	forkhead box protein J3						LOC110494637	NC_048581.1	78747838..78914408	0.23	1.19	2.28	3.58e-06	0.000143	0.16
LOC110496050	casein kinase II subunit beta						LOC110496050	NC_048582.1	complement(33692392..33695909)	5.45	1.19	2.28	4.82e-06	0.000181	0.22
LOC110496907	protein FAM91A1						LOC110496907	NC_048582.1	69519227..69613542	0.02	1.19	2.28	0.00276	0.03	1
LOC110498736	MBT domain-containing protein 1						LOC110498736	NC_048584.1	9483623..9502788	0.08	1.19	2.28	0.000331	0.00538	1
LOC110509478	dihydrolipoyllysine-residue acetyltransferase component of pyruvate dehydrogenase complex, mitochondrial						LOC110509478	NC_048593.1	47647701..47679659	1.23	1.19	2.28	8.27e-06	0.000279	0.37
LOC110519238	transcription cofactor vestigial-like protein 4						LOC110519238	NC_048581.1	91915402..92011967	0.03	1.19	2.28	8.42e-05	0.00184	1
LOC118937645	uncharacterized LOC118937645						LOC118937645	NC_048576.1	complement(21729670..21735445)	0.61	1.19	2.28	0.00409	0.04	1
slc15a4	solute carrier family 15 member 4						slc15a4	NC_048575.1	53702905..53747419	0.08	1.19	2.28	0.000281	0.00472	1
slc7a3a	solute carrier family 7 member 3a						slc7a3a	NC_048593.1	34598826..34611290	0.11	1.19	2.28	0.00452	0.04	1
gstt1a	glutathione S-transferase theta 1a						gstt1a	NC_048570.1	22754269..22757520	0.91	1.18	2.27	0.00426	0.04	1
LOC110487066	soluble calcium-activated nucleotidase 1						LOC110487066	NC_048576.1	91887599..91900063	0.19	1.19	2.27	0.00236	0.02	1
LOC110495044	coiled-coil and C2 domain-containing protein 1A-like						LOC110495044	NC_048581.1	12426927..12453341	0.07	1.18	2.27	0.000522	0.0076	1
LOC110508468	protein-glutamine gamma-glutamyltransferase K						LOC110508468	NC_048592.1	complement(9500029..9540206)	0.04	1.18	2.27	0.000848	0.01	1
LOC110520608	histone-lysine N-methyltransferase KMT5B						LOC110520608	NC_048565.1	complement(28835278..28842650)	0.23	1.18	2.27	0.00171	0.02	1
LOC110523378	bcl-2-like protein 13						LOC110523378	NC_048565.1	complement(44077317..44121090)	0.04	1.19	2.27	0.00346	0.03	1
LOC110524861	angiomotin-like 2a						LOC110524861	NC_048569.1	96900978..96914644	0.08	1.18	2.27	0.00315	0.03	1
LOC110530293	mitogen-activated protein kinase kinase kinase kinase 3						LOC110530293	NC_048565.1	complement(80266640..80349843)	0.05	1.18	2.27	0.00012	0.00243	1
mra	mineralocorticoid receptor form A						mra	NC_048583.1	complement(11644557..11742079)	0.07	1.18	2.27	3.77e-06	0.000149	0.17
phf2	PHD finger protein 2						phf2	NC_048581.1	complement(94861445..94996238)	0.02	1.18	2.27	6.77e-05	0.00155	1
ccm2	CCM2 scaffold protein						ccm2	NC_048572.1	complement(3081212..3120444)	0.08	1.18	2.26	3.59e-05	0.000927	1
dusp28	dual specificity phosphatase 28						dusp28	NC_048572.1	complement(46407733..46417579)	0.28	1.18	2.26	9.25e-05	0.00198	1
LOC110489660	PAN2-PAN3 deadenylation complex subunit pan3						LOC110489660	NC_048579.1	15166247..15193050	0.17	1.18	2.26	0.000166	0.00313	1
LOC110491369	cGMP-dependent protein kinase 1						LOC110491369	NC_048580.1	complement(13059005..13243481)	0.24	1.18	2.26	0.00124	0.01	1
LOC110492332	mRNA-decapping enzyme 1A						LOC110492332	NC_048580.1	55516905..55535738	0.07	1.17	2.26	0.000965	0.01	1
LOC110498346	fibroblast growth factor 6						LOC110498346	NC_048566.1	86114625..86121138	0.69	1.17	2.26	0.000825	0.01	1
LOC110502171	oxysterol-binding protein-related protein 6						LOC110502171	NC_048586.1	complement(44474718..44553607)	0.25	1.17	2.26	0.00125	0.01	1
LOC110502469	phosphatidylinositol 3,4,5-trisphosphate 3-phosphatase and dual-specificity protein phosphatase PTEN						LOC110502469	NC_048587.1	24077908..24111417	0.05	1.17	2.26	0.000175	0.00328	1
LOC110509412	leucine-rich repeat and calponin homology domain-containing protein 2						LOC110509412	NC_048593.1	30691961..30780818	0.00974	1.18	2.26	0.00749	0.05	1
LOC110510202	CCR4-NOT transcription complex subunit 6						LOC110510202	NC_048593.1	complement(36832263..36842130)	0.09	1.18	2.26	0.00613	0.05	1
LOC110510486	trichohyalin-like						LOC110510486	NC_048570.1	complement(6498113..6503792)	0.91	1.17	2.26	4.66e-05	0.00115	1
LOC110515025	GTP-binding protein SAR1b						LOC110515025	NC_048587.1	complement(8283147..8289116)	0.18	1.17	2.26	0.00585	0.05	1
LOC110516933	NLR family CARD domain-containing protein 3-like						LOC110516933	NC_048576.1	102747934..102766589	0.66	1.18	2.26	0.000197	0.00358	1
LOC110519104	myotubularin-related protein 4						LOC110519104	NC_048574.1	complement(6651327..6763741)	1.18	1.18	2.26	0.00038	0.00597	1
LOC110522375	solute carrier family 22 member 16						LOC110522375	NC_048568.1	complement(26186406..26211003)	0.46	1.18	2.26	0.000452	0.0068	1
LOC110525075	trichohyalin						LOC110525075	NC_048570.1	complement(6297804..6414634)	0.18	1.17	2.26	7.36e-05	0.00164	1
LOC110527031	probable E3 ubiquitin-protein ligase HERC1						LOC110527031	NC_048590.1	complement(8564300..8805872)	0.08	1.17	2.26	9.2e-06	0.000304	0.41
LOC110527713	bone morphogenetic protein receptor type-1A						LOC110527713	NC_048565.1	complement(67726138..67793350)	0.06	1.18	2.26	1.16e-05	0.00037	0.52
LOC110538345	steroid hormone receptor ERR2-like						LOC110538345	NC_048572.1	4986290..5089521	0.09	1.18	2.26	0.000245	0.00425	1
LOC118936567	class I histocompatibility antigen, F10 alpha chain-like						LOC118936567	NC_048582.1	40629529..40640690	1.81	1.18	2.26	1.16e-05	0.00037	0.52
LOC118936664	glutamine and serine-rich protein 1-like						LOC118936664	NC_048570.1	complement(85650228..85664291)	0.23	1.18	2.26	6.74e-05	0.00154	1
LOC118937783	sodium-dependent neutral amino acid transporter B(0)AT2-like						LOC118937783	NC_048576.1	complement(93803068..93839627)	0.07	1.18	2.26	0.000387	0.00607	1
LOC118937792	serine/threonine-protein kinase LMTK1-like						LOC118937792	NC_048576.1	94204536..94278085	0.05	1.18	2.26	6.29e-05	0.00146	1
map3k21	mitogen-activated protein kinase kinase kinase 21						map3k21	NC_048584.1	27610623..27626785	0.15	1.18	2.26	0.000455	0.00683	1
bcl2l13	BCL2 like 13						bcl2l13	NC_048566.1	complement(85766088..85802952)	0.46	1.17	2.25	4.31e-06	0.000166	0.19
foxn3	forkhead box N3						foxn3	NC_048583.1	complement(25893224..26008243)	0.06	1.17	2.25	9.36e-06	0.000307	0.42
LOC100135978	thyroid hormone receptor beta						LOC100135978	NC_048582.1	complement(49332681..49473129)	0.05	1.17	2.25	2.44e-06	0.000104	0.11
LOC110485427	NACHT, LRR and PYD domains-containing protein 12-like						LOC110485427	NC_048581.1	10740240..10774225	0.18	1.17	2.25	9.92e-05	0.00208	1
LOC110492166	nucleobindin-2						LOC110492166	NC_048566.1	complement(56547837..56560787)	0.18	1.17	2.25	0.00611	0.05	1
LOC110500333	tumor necrosis factor ligand superfamily member 10						LOC110500333	NC_048585.1	complement(36795734..36879858)	0.01	1.17	2.25	0.000905	0.01	1
LOC110500735	actin-binding LIM protein 2-like						LOC110500735	NC_048585.1	54206483..54342581	0.08	1.17	2.25	7.09e-05	0.0016	1
LOC110520283	sterile alpha motif domain-containing protein 9						LOC110520283	NC_048567.1	57571220..57589227	0.13	1.17	2.25	0.000845	0.01	1
LOC110529054	inositol hexakisphosphate kinase 1						LOC110529054	NC_048571.1	complement(85201159..85271190)	0.05	1.17	2.25	0.000165	0.00312	1
LOC110532095	helicase ARIP4						LOC110532095	NC_048573.1	complement(41167228..41237253)	0.09	1.17	2.25	9.54e-06	0.000312	0.43
LOC110534213	stromal cell-derived factor 2						LOC110534213	NC_048574.1	complement(50246854..50260435)	0.55	1.17	2.25	3.13e-06	0.000128	0.14
LOC110535601	disks large-associated protein 1						LOC110535601	NC_048575.1	33908716..34154878	0.05	1.17	2.25	4.05e-06	0.000158	0.18
LOC110537720	gastrula zinc finger protein XlCGF57.1						LOC110537720	NC_048566.1	21849271..21853703	0.36	1.17	2.25	0.000588	0.00836	1
LOC118965541	uncharacterized protein KIAA0040-like						LOC118965541	NC_048572.1	63188433..63206246	0.1	1.17	2.25	0.00149	0.02	1
srcap	Snf2-related CREBBP activator protein						srcap	NC_048580.1	18643015..18672110	0.85	1.17	2.25	8.35e-06	0.000281	0.37
aldh4a1	aldehyde dehydrogenase 4 family, member A1						aldh4a1	NC_048581.1	66844021..66853631	0.75	1.16	2.24	3.68e-06	0.000146	0.16
LOC110490529	ras association domain-containing protein 8						LOC110490529	NC_048579.1	complement(61613937..61646356)	0.28	1.16	2.24	4.16e-07	2.38e-05	0.02
LOC110500181	mitochondrial 10-formyltetrahydrofolate dehydrogenase						LOC110500181	NC_048585.1	27905081..27923178	0.44	1.17	2.24	0.000157	0.003	1
LOC110504071	serine/threonine-protein kinase NLK						LOC110504071	NC_048588.1	complement(25760075..25839142)	0.07	1.16	2.24	8.34e-06	0.000281	0.37
LOC110507700	refilin-B-like						LOC110507700	NC_048591.1	complement(19292647..19296550)	1.15	1.16	2.24	6.66e-05	0.00153	1
LOC110515871	pleckstrin homology domain interacting protein						LOC110515871	NC_048572.1	complement(67258..196005)	0.05	1.16	2.24	2.77e-06	0.000115	0.12
LOC110522961	arf-GAP with coiled-coil, ANK repeat and PH domain-containing protein 2						LOC110522961	NC_048569.1	51436948..51560493	0.03	1.17	2.24	9.36e-06	0.000307	0.42
LOC110526472	AFG3-like protein 1						LOC110526472	NC_048570.1	69642275..69654389	0.46	1.16	2.24	3.2e-06	0.00013	0.14
LOC110526474	dysbindin domain-containing protein 1						LOC110526474	NC_048570.1	complement(69658483..69695479)	0.04	1.16	2.24	0.00547	0.04	1
LOC110530798	epidermal growth factor receptor substrate 15-like 1						LOC110530798	NC_048572.1	83405359..83472252	0.07	1.17	2.24	1.85e-05	0.000538	0.83
LOC110534824	B-cell receptor CD22						LOC110534824	NC_048574.1	complement(792950..823863)	0.05	1.16	2.24	0.00318	0.03	1
slc25a25b	solute carrier family 25 member 25b						slc25a25b	NC_048569.1	complement(14487750..14535122)	0.03	1.16	2.24	0.00178	0.02	1
zgc:92140	DUF4612 domain-containing protein						zgc:92140	NC_048569.1	complement(65520307..65550070)	0.2	1.16	2.24	4.12e-06	0.00016	0.18
atp9b	ATPase phospholipid transporting 9B						atp9b	NC_048582.1	complement(34737827..34794929)	0.03	1.15	2.23	0.000206	0.00372	1
fkbpl	FKBP prolyl isomerase like						fkbpl	NC_048580.1	complement(78441631..78454461)	0.36	1.16	2.23	9.53e-06	0.000312	0.43
LOC100653470	5'-AMP-activated protein kinase subunit gamma-2						LOC100653470	NC_048592.1	complement(17565752..17622150)	0.47	1.16	2.23	0.000893	0.01	1
LOC110488619	bifunctional heparan sulfate N-deacetylase/N-sulfotransferase 1						LOC110488619	NC_048578.1	6198024..6291026	0.05	1.16	2.23	7.16e-05	0.00161	1
LOC110501872	uncharacterized LOC110501872						LOC110501872	NC_048586.1	complement(40451597..40494774)	0.07	1.16	2.23	6.38e-05	0.00148	1
LOC110503120	disks large homolog 5						LOC110503120	NC_048587.1	complement(44521978..44646297)	0.05	1.15	2.23	2.22e-06	9.58e-05	0.1
LOC110506699	uncharacterized LOC110506699						LOC110506699	NC_048567.1	complement(3022808..3058765)	0.8	1.16	2.23	0.000662	0.00919	1
LOC110508260	ubiquitin carboxyl-terminal hydrolase 33						LOC110508260	NC_048592.1	40911313..40972373	0.02	1.16	2.23	0.00193	0.02	1
LOC110509476	thrombospondin type-1 domain-containing protein 1						LOC110509476	NC_048593.1	45544929..45620110	0.02	1.16	2.23	0.000878	0.01	1
LOC110531876	actin-binding LIM protein 2						LOC110531876	NC_048573.1	28448262..28548376	0.06	1.16	2.23	7.27e-05	0.00163	1
LOC110536142	phospholipase DDHD2						LOC110536142	NC_048575.1	complement(60815063..60843691)	0.11	1.16	2.23	0.000311	0.00512	1
LOC110537646	multiple epidermal growth factor-like domains protein 8						LOC110537646	NC_048566.1	21757293..21790409	0.07	1.16	2.23	0.000501	0.00738	1
LOC110538383	myocardin-related transcription factor A						LOC110538383	NC_048576.1	75236926..75279542	0.23	1.16	2.23	1.6e-06	7.33e-05	0.07
LOC110539269	phosphatidylinositol-3-phosphatase SAC1-B						LOC110539269	NC_048566.1	complement(26629576..26640996)	0.16	1.16	2.23	0.000391	0.00611	1
LOC118940476	uncharacterized LOC118940476						LOC118940476	NC_048581.1	54426385..54434260	0.31	1.16	2.23	0.00187	0.02	1
mogat3b	monoacylglycerol O-acyltransferase 3b						mogat3b	NC_048574.1	35307753..35319426	0.32	1.15	2.23	4.44e-05	0.0011	1
dusp3a	dual specificity phosphatase 3a						dusp3a	NC_048580.1	17447038..17466468	0.14	1.15	2.22	8.57e-05	0.00186	1
LOC110490041	N-chimaerin						LOC110490041	NC_048579.1	complement(38955489..39016126)	0.02	1.15	2.22	0.00177	0.02	1
LOC110492269	TBC1 domain family member 25						LOC110492269	NC_048580.1	complement(52950656..52961940)	0.12	1.15	2.22	0.00145	0.02	1
LOC110492701	transcription factor E3						LOC110492701	NC_048580.1	75313939..75369314	0.07	1.15	2.22	3.47e-06	0.00014	0.16
LOC110500977	prestin						LOC110500977	NC_048585.1	complement(14495890..14517767)	0.28	1.15	2.22	0.00124	0.01	1
LOC110501778	TGF-beta receptor type-2						LOC110501778	NC_048586.1	complement(32855959..32882104)	0.04	1.15	2.22	0.00192	0.02	1
LOC110505885	thioredoxin-related transmembrane protein 1						LOC110505885	NC_048589.1	complement(37587727..37600297)	0.26	1.15	2.22	0.00032	0.00524	1
LOC110509826	ETS domain-containing transcription factor ERF						LOC110509826	NC_048567.1	12259134..12357204	0.08	1.15	2.22	6.17e-06	0.000222	0.28
LOC110523980	AF4/FMR2 family member 1						LOC110523980	NC_048569.1	48149869..48221895	0.02	1.15	2.22	0.0015	0.02	1
LOC110525339	snRNA-activating protein complex subunit 4						LOC110525339	NC_048570.1	complement(17452870..17479128)	1.23	1.15	2.22	2.77e-05	0.000753	1
LOC110527483	cytochrome P450 27C1						LOC110527483	NC_048571.1	complement(21206431..21223145)	0.39	1.15	2.22	3.13e-05	0.000832	1
LOC110536866	polypyrimidine tract-binding protein 3						LOC110536866	NC_048576.1	5007847..5117698	0.02	1.15	2.22	0.000408	0.0063	1
LOC110537108	protein PBDC1						LOC110537108	NC_048576.1	complement(17860100..17863387)	0.46	1.15	2.22	0.00116	0.01	1
LOC118938107	uncharacterized LOC118938107						LOC118938107	NC_048577.1	complement(71978726..71981274)	0.68	1.15	2.22	0.000452	0.00679	1
LOC118938150	methylthioribose-1-phosphate isomerase						LOC118938150	NC_048577.1	complement(4170828..4185204)	0.23	1.15	2.22	0.000153	0.00294	1
LOC110533253	transcription regulator protein BACH1						LOC110533253	NC_048574.1	complement(606394..613031)	0.23	1.14	2.21	0.00516	0.04	1
LOC110534135	RNA-binding protein 4B						LOC110534135	NC_048574.1	complement(48015885..48021620)	0.22	1.15	2.21	0.00136	0.02	1
LOC110534563	aminoacyl tRNA synthase complex-interacting multifunctional protein 1						LOC110534563	NC_048574.1	complement(70652361..70676356)	1.15	1.15	2.21	0.000239	0.00418	1
LOC110538516	phosphoribosyl pyrophosphate synthase-associated protein 1						LOC110538516	NC_048576.1	78595526..78606605	0.53	1.15	2.21	1.83e-05	0.000534	0.82
ppp2r5cb	protein phosphatase 2, regulatory subunit B', gamma b						ppp2r5cb	NC_048568.1	31187226..31227364	0.18	1.15	2.21	3.41e-05	0.000891	1
skida1	SKI/DACH domain containing 1						skida1	NC_048575.1	complement(17122035..17128371)	0.24	1.14	2.21	0.00211	0.02	1
sobpa	sine oculis binding protein homolog (Drosophila) a						sobpa	NC_048583.1	38423245..38456719	0.12	1.15	2.21	0.000188	0.00346	1
soga3a	SOGA family member 3a						soga3a	NC_048566.1	11328026..11373000	0.71	1.15	2.21	9.87e-05	0.00207	1
dvl1a	dishevelled segment polarity protein 1a						dvl1a	NC_048580.1	47301667..47351146	0.05	1.14	2.2	0.000102	0.00212	1
hook3	hook microtubule-tethering protein 3						hook3	NC_048576.1	5888664..5945016	0.03	1.13	2.2	0.00128	0.02	1
iqsec1a	IQ motif and Sec7 domain ArfGEF 1a						iqsec1a	NC_048573.1	37179890..37360016	0.13	1.14	2.2	2.38e-05	0.000662	1
LOC110494542	opioid growth factor receptor						LOC110494542	NC_048581.1	74056175..74066815	0.13	1.14	2.2	0.00383	0.03	1
LOC110501898	1-acyl-sn-glycerol-3-phosphate acyltransferase gamma						LOC110501898	NC_048586.1	complement(42770253..42797492)	0.13	1.14	2.2	0.00018	0.00334	1
LOC110514419	multidrug and toxin extrusion protein 1-like						LOC110514419	NC_048574.1	2023135..2083549	0.03	1.14	2.2	0.00213	0.02	1
LOC110530993	nuclear receptor ROR-beta						LOC110530993	NC_048572.1	77863590..77884391	0.49	1.14	2.2	0.000174	0.00326	1
LOC110534509	protein FAM160A1						LOC110534509	NC_048574.1	complement(66749967..66815220)	0.11	1.14	2.2	2.73e-05	0.000742	1
nfkbie	nuclear factor of kappa light polypeptide gene enhancer in B-cells inhibitor, epsilon						nfkbie	NC_048572.1	13516606..13526593	5.92	1.14	2.2	0.000424	0.00649	1
tgfbr1b	transforming growth factor, beta receptor 1 b						tgfbr1b	NC_048579.1	22061784..22125370	0.02	1.14	2.2	0.00302	0.03	1
LOC110507885	kinase suppressor of Ras 1						LOC110507885	NC_048591.1	complement(27333102..27404380)	0.07	1.13	2.19	5.77e-05	0.00136	1
LOC110521712	transforming growth factor beta receptor type 3						LOC110521712	NC_050570.1	complement(31503560..31633299)	0.02	1.13	2.19	0.000247	0.00428	1
LOC110526693	fibrous sheath CABYR-binding protein						LOC110526693	NC_048590.1	complement(42745514..42769251)	0.17	1.13	2.19	3.08e-05	0.000822	1
LOC110531910	gamma-secretase-activating protein						LOC110531910	NC_048579.1	complement(72500414..72533138)	0.03	1.13	2.19	0.00458	0.04	1
map4k5	mitogen-activated protein kinase kinase kinase kinase 5						map4k5	NC_048583.1	62095441..62210453	0.02	1.13	2.19	0.000145	0.00283	1
prkaa2	protein kinase, AMP-activated, alpha 2 catalytic subunit						prkaa2	NC_050570.1	complement(26823264..26841733)	2.08	1.13	2.19	1.7e-05	0.000504	0.76
si:ch211-288d18.1	USP6 N-terminal-like protein						si:ch211-288d18.1	NC_048570.1	complement(54673514..54712464)	0.44	1.13	2.19	0.000124	0.00249	1
zfhx2	zinc finger homeobox 2						zfhx2	NC_048579.1	20906870..20920263	0.63	1.13	2.19	6.79e-06	0.000239	0.3
hdlbpa	high density lipoprotein binding protein a						hdlbpa	NC_048569.1	complement(95699436..95722598)	19.4	1.12	2.18	0.000224	0.00397	1
ldlrap1a	low density lipoprotein receptor adaptor protein 1a						ldlrap1a	NC_048582.1	67366249..67386543	0.23	1.12	2.18	0.000492	0.00728	1
LOC110490115	WD repeat-containing protein 26						LOC110490115	NC_048566.1	complement(43046413..43056269)	0.2	1.12	2.18	0.0018	0.02	1
LOC110491922	ATP-dependent 6-phosphofructokinase, muscle type						LOC110491922	NC_048580.1	38638344..38661135	105.19	1.12	2.18	0.00221	0.02	1
LOC110494132	transmembrane prolyl 4-hydroxylase						LOC110494132	NC_048581.1	complement(54743525..54759271)	0.06	1.12	2.18	0.00703	0.05	1
LOC110494869	lysosomal alpha-glucosidase						LOC110494869	NC_048581.1	complement(7379399..7416427)	0.32	1.12	2.18	0.00237	0.02	1
LOC110496548	zinc finger and BTB domain-containing protein 10						LOC110496548	NC_048582.1	54554378..54576444	0.14	1.13	2.18	2.91e-05	0.000782	1
LOC110498284	calcineurin B homologous protein 1						LOC110498284	NC_048583.1	63292569..63309243	0.1	1.12	2.18	0.00216	0.02	1
LOC110507886	WD repeat and SOCS box-containing protein 1						LOC110507886	NC_048591.1	complement(27428483..27447544)	0.05	1.12	2.18	0.00536	0.04	1
LOC110514055	leucine-rich repeat and transmembrane domain-containing protein 2-like						LOC110514055	NC_048579.1	65092596..65148702	0.04	1.13	2.18	0.00134	0.02	1
LOC110525702	membrane-associated phosphatidylinositol transfer protein 2						LOC110525702	NC_048570.1	29884356..29963247	0.03	1.13	2.18	0.000232	0.00409	1
LOC110528965	multiple inositol polyphosphate phosphatase 1						LOC110528965	NC_048565.1	73386028..73398995	0.24	1.12	2.18	0.00751	0.05	1
LOC110531260	ski oncogene-like						LOC110531260	NC_048573.1	69643342..69745286	0.09	1.13	2.18	2.09e-06	9.18e-05	0.09
LOC110537679	ceramide synthase-like						LOC110537679	NC_048576.1	complement(45590761..45644071)	0.03	1.12	2.18	0.00244	0.02	1
mthfd2	methylenetetrahydrofolate dehydrogenase (NADP+ dependent) 2, methenyltetrahydrofolate cyclohydrolase						mthfd2	NC_048575.1	complement(58860624..58867520)	19.9	1.12	2.18	0.00692	0.05	1
borcs6	BLOC-1 related complex subunit 6						borcs6	NC_048573.1	complement(41089018..41095989)	0.75	1.12	2.17	0.000229	0.00404	1
dalrd3	DALR anticodon binding domain containing 3						dalrd3	NC_048573.1	complement(40985469..41000703)	0.1	1.12	2.17	0.000632	0.00885	1
ldb1a	LIM domain binding 1a						ldb1a	NC_048587.1	complement(10974355..11010605)	0.08	1.12	2.17	7.48e-05	0.00167	1
LOC110487769	SH3 domain and tetratricopeptide repeat-containing protein 2						LOC110487769	NC_048578.1	30288746..30392033	0.22	1.12	2.17	3.5e-05	0.00091	1
LOC110493950	histone deacetylase 7						LOC110493950	NC_048581.1	complement(45093058..45180952)	0.01	1.11	2.17	0.00111	0.01	1
LOC110496098	histone-lysine N-methyltransferase 2B						LOC110496098	NC_048582.1	complement(35741352..35808050)	0.09	1.12	2.17	2.18e-06	9.46e-05	0.1
LOC110496145	kelch-like protein 31						LOC110496145	NC_048582.1	complement(37978117..37992369)	26.77	1.12	2.17	0.000643	0.00898	1
LOC110505955	attractin						LOC110505955	NC_048589.1	complement(46141830..46394515)	0.02	1.12	2.17	0.000956	0.01	1
LOC110506188	golgin subfamily B member 1						LOC110506188	NC_048570.1	85221913..85273940	0.42	1.11	2.17	4.21e-05	0.00105	1
LOC110512085	E3 ubiquitin-protein ligase rnf213-alpha-like						LOC110512085	NC_048577.1	complement(61946652..62016705)	0.22	1.12	2.17	1.37e-05	0.000423	0.61
LOC110521622	protein PRRC2C						LOC110521622	NC_050570.1	26202239..26252093	0.23	1.12	2.17	5.07e-07	2.82e-05	0.02
LOC110522836	methyl-CpG-binding domain protein 2						LOC110522836	NC_048569.1	5672649..5760948	0.06	1.12	2.17	0.000761	0.01	1
LOC110523371	28S ribosomal protein S2, mitochondrial						LOC110523371	NC_048569.1	complement(18587610..18589578)	1.68	1.12	2.17	0.000129	0.00257	1
LOC110527775	synaptopodin 2-like protein						LOC110527775	NC_048565.1	complement(68104128..68117689)	7.81	1.12	2.17	0.0016	0.02	1
LOC110533355	AF4/FMR2 family member 4						LOC110533355	NC_048574.1	12498973..12525055	0.04	1.12	2.17	0.00461	0.04	1
LOC110533594	angiomotin						LOC110533594	NC_048574.1	complement(28010251..28065793)	0.04	1.11	2.17	0.000359	0.00572	1
ltn1	listerin E3 ubiquitin protein ligase 1						ltn1	NC_048593.1	43548269..43621099	0.06	1.12	2.17	2.51e-05	0.00069	1
plcb3	phospholipase C, beta 3 (phosphatidylinositol-specific)						plcb3	NC_048585.1	complement(36300905..36406587)	0.02	1.12	2.17	0.000391	0.00611	1
prdm2b	PR domain containing 2, with ZNF domain b						prdm2b	NC_048571.1	complement(43831691..43849517)	0.12	1.12	2.17	0.00144	0.02	1
zgc:64002	uncharacterized LOC110533262						zgc:64002	NC_048574.1	827810..844098	0.64	1.12	2.17	0.000116	0.00236	1
bmpr2b	bone morphogenetic protein receptor, type II b (serine/threonine kinase)						bmpr2b	NC_048586.1	complement(51197603..51376938)	0.04	1.11	2.16	1.19e-06	5.73e-05	0.05
LOC110485100	trinucleotide repeat-containing gene 6C protein						LOC110485100	NC_048577.1	19182400..19249278	0.14	1.11	2.16	3.05e-06	0.000125	0.14
LOC110501343	UDP-glucuronosyltransferase						LOC110501343	NC_048586.1	9094694..9103542	0.54	1.11	2.16	0.0069	0.05	1
LOC110508067	aldehyde dehydrogenase family 3 member A2						LOC110508067	NC_048591.1	43111797..43143108	0.06	1.11	2.16	0.000404	0.00625	1
LOC110520366	A-kinase anchor protein 11						LOC110520366	NC_048567.1	63173236..63204595	0.11	1.11	2.16	0.00046	0.00688	1
LOC110529423	dual specificity protein phosphatase 10						LOC110529423	NC_048572.1	complement(13320455..13331260)	0.41	1.11	2.16	0.000945	0.01	1
ppp1r14c	protein phosphatase 1, regulatory (inhibitor) subunit 14C						ppp1r14c	NC_048568.1	44309473..44336978	0.04	1.11	2.16	0.00468	0.04	1
rbm24b	RNA binding motif protein 24b						rbm24b	NC_048566.1	6855864..6866600	4.17	1.11	2.16	0.000723	0.0098	1
rbp4	retinol binding protein 4, plasma						rbp4	NC_048584.1	13246574..13248412	10.26	1.11	2.16	0.00393	0.03	1
si:ch1073-184j22.2	dual specificity protein phosphatase 18						si:ch1073-184j22.2	NC_048572.1	46510102..46513158	1.99	1.11	2.16	0.000183	0.00339	1
swt1	SWT1 RNA endoribonuclease homolog						swt1	NC_048569.1	89813026..89847246	0.07	1.11	2.16	0.000155	0.00297	1
tjap1	tight junction associated protein 1 (peripheral)						tjap1	NC_048565.1	complement(66806836..66883731)	0.14	1.11	2.16	5.46e-06	0.0002	0.24
abcc2	ATP-binding cassette, sub-family C (CFTR/MRP), member 2						abcc2	NC_048565.1	complement(61246276..61311977)	0.05	1.1	2.15	0.00199	0.02	1
ap2a1	adaptor related protein complex 2 subunit alpha 1						ap2a1	NC_048576.1	60415043..60463695	0.08	1.11	2.15	4.96e-05	0.00121	1
homer1b	homer scaffold protein 1b						homer1b	NC_048570.1	51883283..52006875	0.19	1.11	2.15	5.44e-05	0.0013	1
LOC110486859	sterol regulatory element-binding protein 1						LOC110486859	NC_048577.1	complement(56911365..56957646)	0.43	1.11	2.15	0.000241	0.0042	1
LOC110496855	serine/threonine-protein kinase WNK1						LOC110496855	NC_048566.1	complement(78151133..78218616)	0.15	1.1	2.15	6.57e-06	0.000234	0.29
LOC110503378	unconventional myosin-XVIIIa						LOC110503378	NC_048588.1	complement(24690811..24863063)	0.4	1.11	2.15	0.000497	0.00734	1
LOC110505456	E3 ubiquitin-protein ligase MARCHF2						LOC110505456	NC_048565.1	complement(20205576..20211949)	0.14	1.11	2.15	0.00505	0.04	1
LOC110507657	cullin-5						LOC110507657	NC_048591.1	17247306..17260399	0.51	1.1	2.15	1.6e-05	0.000478	0.71
LOC110510454	uncharacterized LOC110510454						LOC110510454	NC_048567.1	complement(14026102..14078985)	0.11	1.1	2.15	4.68e-06	0.000178	0.21
LOC110512778	thyrotropin-releasing hormone-degrading ectoenzyme						LOC110512778	NC_048579.1	complement(76871467..77277803)	0.02	1.11	2.15	0.00599	0.05	1
LOC118938209	kelch-like ECH-associated protein 1B						LOC118938209	NC_048577.1	complement(12722542..12744218)	1.46	1.1	2.15	0.000143	0.00279	1
LOC118964813	myelin-oligodendrocyte glycoprotein-like						LOC118964813	NC_048570.1	6166943..6173411	2.22	1.11	2.15	7.73e-05	0.00171	1
mlh1	mutL homolog 1, colon cancer, nonpolyposis type 2 (E. coli)						mlh1	NC_048565.1	complement(61403030..61418074)	0.19	1.1	2.15	0.000144	0.00281	1
sema7a	semaphorin 7A						sema7a	NC_050570.1	1167991..1240748	0.02	1.1	2.15	0.00361	0.03	1
trip11	thyroid hormone receptor interactor 11						trip11	NC_048589.1	42797481..42855269	0.2	1.1	2.15	2.1e-06	9.19e-05	0.09
LOC110486855	brain protein I3						LOC110486855	NC_048577.1	56114163..56121445	1.14	1.1	2.14	0.000111	0.00229	1
LOC110489216	proton-coupled amino acid transporter 1						LOC110489216	NC_048578.1	complement(35042091..35082780)	0.03	1.1	2.14	0.0026	0.03	1
LOC110496361	LIX1-like protein						LOC110496361	NC_048582.1	45388100..45400796	0.07	1.1	2.14	0.00675	0.05	1
LOC110502653	leucine zipper putative tumor suppressor 2 homolog						LOC110502653	NC_048587.1	complement(35400833..35500950)	0.06	1.1	2.14	2e-05	0.000577	0.9
LOC110516478	zinc finger protein 2 homolog						LOC110516478	NC_048581.1	complement(2782336..2792008)	0.1	1.1	2.14	0.00742	0.05	1
LOC110518551	CREB3 regulatory factor						LOC110518551	NC_048581.1	complement(15898886..15917523)	0.33	1.1	2.14	4.22e-06	0.000164	0.19
LOC110521100	ryanodine receptor 3-like						LOC110521100	NC_048568.1	37969722..38234678	1.15	1.1	2.14	0.000664	0.00919	1
LOC110529055	E3 ubiquitin-protein ligase RNF123						LOC110529055	NC_048571.1	complement(84844331..85106696)	0.08	1.1	2.14	2.9e-05	0.000781	1
LOC110533475	aquaporin-11						LOC110533475	NC_048574.1	20604609..20621599	0.4	1.1	2.14	1.64e-05	0.000491	0.74
LOC110536245	methylcytosine dioxygenase tet3						LOC110536245	NC_048575.1	65676689..65762634	0.02	1.1	2.14	0.00241	0.02	1
LOC118938551	uncharacterized LOC118938551						LOC118938551	NC_048566.1	complement(22839988..22845481)	0.17	1.1	2.14	0.00499	0.04	1
LOC118965639	extensin-like						LOC118965639	NC_048572.1	83199339..83204020	1.1	1.1	2.14	0.000978	0.01	1
zdhhc16a	zinc finger DHHC-type palmitoyltransferase 16a						zdhhc16a	NC_048587.1	11191594..11206167	0.07	1.1	2.14	0.00606	0.05	1
cadm2a	cell adhesion molecule 2a						cadm2a	NC_048593.1	complement(43814629..44580847)	0.02	1.09	2.13	0.00187	0.02	1
grk3	G protein-coupled receptor kinase 3						grk3	NC_048569.1	complement(21361805..21441880)	0.05	1.09	2.13	9.48e-05	0.00201	1
LOC110486783	protein Tob1						LOC110486783	NC_048576.1	complement(85975935..85979930)	36.02	1.09	2.13	0.00586	0.05	1
LOC110490616	prestin						LOC110490616	NC_048579.1	69199006..69220231	0.36	1.09	2.13	0.000157	0.003	1
LOC110500496	low-density lipoprotein receptor-related protein 10						LOC110500496	NC_048585.1	43203539..43219682	0.32	1.09	2.13	8.85e-05	0.00191	1
LOC110508634	desmoplakin						LOC110508634	NC_048592.1	complement(16029118..16054346)	0.08	1.09	2.13	0.000391	0.00611	1
LOC110516361	ATP-binding cassette sub-family C member 9						LOC110516361	NC_048579.1	complement(70791034..70860332)	0.14	1.09	2.13	5.42e-06	0.000199	0.24
LOC110524072	FYVE and coiled-coil domain-containing protein 1						LOC110524072	NC_048569.1	complement(55182614..55236572)	0.48	1.09	2.13	0.000469	0.007	1
LOC110535530	WD repeat-containing protein 37						LOC110535530	NC_048575.1	24797246..24827022	0.06	1.09	2.13	0.00142	0.02	1
LOC118938112	oocyte zinc finger protein XlCOF6-like						LOC118938112	NC_048577.1	complement(572204..590402)	0.05	1.09	2.13	0.00507	0.04	1
LOC118940027	synaptogyrin-2-like						LOC118940027	NC_048581.1	14565158..14577698	2.97	1.09	2.13	0.000364	0.00577	1
mtmr9	myotubularin related protein 9						mtmr9	NC_048572.1	3266113..3318273	0.03	1.09	2.13	0.00388	0.03	1
ppm1f	protein phosphatase, Mg2+/Mn2+ dependent, 1F						ppm1f	NC_048570.1	complement(6553241..6572044)	0.26	1.09	2.13	5.17e-05	0.00125	1
qsox1	quiescin Q6 sulfhydryl oxidase 1						qsox1	NC_050570.1	23423134..23443763	0.39	1.09	2.13	0.00131	0.02	1
si:ch211-126j24.1	phosphofurin acidic cluster sorting protein 2						si:ch211-126j24.1	NC_048577.1	29266618..29367748	0.08	1.09	2.13	1.01e-05	0.000327	0.45
znf648	zinc finger protein 648						znf648	NC_048569.1	complement(77925215..77939001)	0.66	1.09	2.13	0.00105	0.01	1
crfb5	cytokine receptor family member b5 precursor						crfb5	NC_048586.1	complement(12868519..12887935)	0.09	1.08	2.12	0.00176	0.02	1
hmbox1b	homeobox containing 1 b						hmbox1b	NC_048568.1	40868340..40887505	0.08	1.09	2.12	0.00194	0.02	1
LOC110485104	dual specificity mitogen-activated protein kinase kinase 7						LOC110485104	NC_048577.1	complement(19872030..19891398)	1.37	1.08	2.12	5.24e-05	0.00126	1
LOC110498819	dynamin binding protein						LOC110498819	NC_048584.1	2782922..2907632	0.03	1.09	2.12	2.84e-05	0.00077	1
LOC110505236	solute carrier family 4 member 1 adaptor protein						LOC110505236	NC_048589.1	complement(2875982..2887517)	0.5	1.09	2.12	1.36e-05	0.000418	0.61
LOC110515851	phosphatidylinositol 5-phosphate 4-kinase type-2 alpha-like						LOC110515851	NC_048579.1	complement(13402093..13452046)	0.07	1.08	2.12	3.23e-05	0.000855	1
LOC110523441	TIA1 cytotoxic granule-associated RNA binding protein						LOC110523441	NC_048569.1	complement(22721826..22730043)	0.8	1.09	2.12	2.29e-05	0.000642	1
LOC110526791	mothers against decapentaplegic homolog 3						LOC110526791	NC_048570.1	complement(89227541..89267492)	0.04	1.08	2.12	0.00191	0.02	1
LOC110536046	transcriptional activator MN1						LOC110536046	NC_048575.1	complement(57787468..57806578)	0.96	1.08	2.12	0.000151	0.00292	1
LOC110538962	myosin-10						LOC110538962	NC_048576.1	76489568..76554514	0.56	1.09	2.12	2.52e-05	0.000691	1
pptc7a	protein phosphatase targeting COQ7 a						pptc7a	NC_048575.1	complement(51695654..51704504)	2.36	1.08	2.12	0.0025	0.02	1
ralbp1	ralA binding protein 1						ralbp1	NC_048572.1	complement(87849871..87876745)	0.7	1.08	2.12	2.72e-05	0.000741	1
LOC110487142	C-myc promoter-binding protein						LOC110487142	NC_048570.1	92440149..92587713	0.03	1.08	2.11	7.84e-05	0.00173	1
LOC110489787	microtubule-associated protein 4						LOC110489787	NC_048579.1	complement(21174593..21296726)	1.1	1.08	2.11	0.000543	0.00785	1
LOC110492496	YTH domain-containing family protein 1						LOC110492496	NC_048580.1	complement(61779118..61796715)	0.68	1.07	2.11	1.16e-06	5.63e-05	0.05
LOC110495997	protein S100-A16						LOC110495997	NC_048582.1	complement(31059021..31075756)	0.15	1.08	2.11	0.000516	0.00755	1
LOC110497665	ras association domain-containing protein 8						LOC110497665	NC_048566.1	82366183..82393779	0.05	1.08	2.11	0.00743	0.05	1
LOC110497968	SLIT-ROBO Rho GTPase-activating protein 1						LOC110497968	NC_048566.1	83823583..83979825	0.02	1.08	2.11	0.00117	0.01	1
LOC110499190	transformation/transcription domain-associated protein						LOC110499190	NC_048584.1	complement(23108861..23186700)	0.07	1.08	2.11	0.00033	0.00538	1
LOC110499361	exportin-5						LOC110499361	NC_048584.1	complement(33545819..33578200)	0.09	1.07	2.11	0.00036	0.00572	1
LOC110502263	myopalladin						LOC110502263	NC_048587.1	complement(10262066..10308838)	0.49	1.08	2.11	0.000151	0.00292	1
LOC110503570	sodium channel subunit beta-4						LOC110503570	NC_048588.1	complement(4763736..4788688)	1.7	1.08	2.11	0.000211	0.00379	1
LOC110508726	sodium- and chloride-dependent glycine transporter 1						LOC110508726	NC_048592.1	21261123..21348624	0.02	1.08	2.11	0.00249	0.02	1
LOC110510125	pecanex-like protein 3						LOC110510125	NC_048593.1	34105921..34135553	0.2	1.08	2.11	0.000213	0.00382	1
LOC110520571	NXPE family member 3						LOC110520571	NC_048567.1	complement(73852084..73868375)	0.34	1.08	2.11	7.71e-06	0.000264	0.34
LOC110520836	uncharacterized LOC110520836						LOC110520836	NC_048567.1	8772336..8800464	0.05	1.07	2.11	0.00121	0.01	1
LOC110526367	inositol 1,4,5-triphosphate receptor associated 1						LOC110526367	NC_048570.1	complement(65798073..65820337)	0.07	1.08	2.11	0.00522	0.04	1
LOC110529242	microtubule-associated protein RP/EB family member 3						LOC110529242	NC_048572.1	complement(2061698..2096832)	0.12	1.08	2.11	0.000164	0.0031	1
LOC110530841	methylcytosine dioxygenase tet3-B						LOC110530841	NC_048565.1	83721859..83798056	0.06	1.07	2.11	6.78e-06	0.000239	0.3
LOC110537001	sorting nexin-18						LOC110537001	NC_048576.1	complement(13661468..13666755)	0.21	1.08	2.11	0.00465	0.04	1
LOC118936531	NLR family CARD domain-containing protein 3-like						LOC118936531	NC_048577.1	66324737..66478612	0.03	1.08	2.11	0.00297	0.03	1
smarca2	SWI/SNF related, matrix associated, actin dependent regulator of chromatin, subfamily a, member 2						smarca2	NC_048575.1	complement(84501885..84719806)	0.1	1.08	2.11	8.58e-05	0.00186	1
ap4e1	adaptor related protein complex 4 subunit epsilon 1						ap4e1	NC_050570.1	complement(6170649..6192661)	0.14	1.07	2.1	0.000239	0.00418	1
kmt2d	lysine (K)-specific methyltransferase 2D						kmt2d	NC_048580.1	complement(40725516..40769515)	0.26	1.07	2.1	7.56e-07	3.94e-05	0.03
LOC110486042	Golgi-associated plant pathogenesis-related protein 1						LOC110486042	NC_048566.1	complement(29087417..29090611)	0.52	1.07	2.1	0.00439	0.04	1
LOC110486895	uncharacterized LOC110486895						LOC110486895	NC_048577.1	57209985..57225363	0.08	1.07	2.1	0.00256	0.03	1
LOC110489146	ribose-phosphate pyrophosphokinase 1						LOC110489146	NC_048578.1	32333079..32342534	0.22	1.07	2.1	0.000145	0.00283	1
LOC110498167	arf-GAP with SH3 domain, ANK repeat and PH domain-containing protein 3						LOC110498167	NC_048583.1	57215239..57274602	0.07	1.07	2.1	0.000777	0.01	1
LOC110498317	ribose-5-phosphate isomerase						LOC110498317	NC_048583.1	65515808..65526958	0.3	1.07	2.1	0.000203	0.00367	1
LOC110500244	ras association domain-containing protein 3						LOC110500244	NC_048585.1	31685407..31736831	0.07	1.07	2.1	0.000136	0.00267	1
LOC110502196	ras-associated and pleckstrin homology domains-containing protein 1						LOC110502196	NC_048586.1	50543750..50709841	0.01	1.07	2.1	0.00094	0.01	1
LOC110503196	rho guanine nucleotide exchange factor 17						LOC110503196	NC_048588.1	complement(39873196..39980530)	0.05	1.07	2.1	0.000172	0.00322	1
LOC110503643	adapter molecule crk						LOC110503643	NC_048588.1	7573459..7579482	0.38	1.07	2.1	0.000373	0.00589	1
LOC110526722	smoothelin						LOC110526722	NC_048570.1	30017557..30103886	0.08	1.07	2.1	0.00116	0.01	1
LOC110531425	phosphatidylinositol-binding clathrin assembly protein						LOC110531425	NC_048573.1	complement(10140623..10213285)	0.06	1.07	2.1	0.000523	0.00762	1
si:ch73-174h16.4	leucine-rich repeat-containing protein 14						si:ch73-174h16.4	NC_048579.1	complement(31340731..31344663)	3.93	1.07	2.1	0.00119	0.01	1
si:dkey-28a3.2	uncharacterized si:dkey-28a3.2						si:dkey-28a3.2	NC_048585.1	53148819..53159292	0.24	1.07	2.1	0.00113	0.01	1
b3galt8	beta-1,3-galactosyltransferase 8						b3galt8	NC_048570.1	38858009..38860997	0.9	1.06	2.09	0.00259	0.03	1
LOC110486391	carbonic anhydrase-related protein 10						LOC110486391	NC_048577.1	41684862..41709237	0.04	1.06	2.09	0.0056	0.04	1
LOC110498423	F-box/WD repeat-containing protein 7-like						LOC110498423	NC_048573.1	complement(3851852..3901549)	0.03	1.06	2.09	0.00588	0.05	1
LOC110513597	circadian locomoter output cycles protein kaput						LOC110513597	NC_048574.1	78885272..78935670	0.04	1.06	2.09	0.00396	0.03	1
LOC110520835	histone-lysine N-methyltransferase ASH1L						LOC110520835	NC_048567.1	complement(8804651..8839679)	0.45	1.06	2.09	1.77e-05	0.000521	0.79
LOC110524419	formin-binding protein 1-like						LOC110524419	NC_048569.1	68010191..68052897	0.22	1.07	2.09	2.86e-05	0.000773	1
LOC110525537	paxillin						LOC110525537	NC_048570.1	complement(23459540..23490066)	0.37	1.06	2.09	6.12e-05	0.00143	1
LOC110530111	CMP-N-acetylneuraminate-beta-1,4-galactoside alpha-2,3-sialyltransferase						LOC110530111	NC_048572.1	complement(53500456..53585621)	0.03	1.07	2.09	0.000358	0.0057	1
LOC110530881	ras-related protein Rab-31-like						LOC110530881	NC_048572.1	complement(87834674..87846312)	0.86	1.06	2.09	0.00649	0.05	1
LOC110535220	zinc finger homeobox protein 2						LOC110535220	NC_048575.1	complement(8825145..8837938)	0.55	1.07	2.09	5.65e-06	0.000205	0.25
LOC118936815	uncharacterized LOC118936815						LOC118936815	NC_048574.1	complement(81444406..81451558)	0.2	1.06	2.09	0.00258	0.03	1
LOC118936872	Krueppel-like factor 3						LOC118936872	NC_048574.1	86882352..86916919	0.22	1.06	2.09	9.49e-05	0.00201	1
vps13d	vacuolar protein sorting 13 homolog D						vps13d	NC_048580.1	53532057..53599772	0.15	1.06	2.09	1.67e-06	7.57e-05	0.07
eps15	epidermal growth factor receptor pathway substrate 15						eps15	NC_048569.1	complement(69025921..69050378)	1.2	1.06	2.08	0.000242	0.00421	1
LOC110490385	protein ADM2						LOC110490385	NC_048579.1	complement(57125783..57143495)	0.06	1.06	2.08	0.00578	0.05	1
LOC110492651	SRSF protein kinase 1						LOC110492651	NC_048580.1	70445023..70463950	0.11	1.06	2.08	0.00101	0.01	1
LOC110494098	uncharacterized LOC110494098						LOC110494098	NC_048581.1	54265416..54276020	0.23	1.05	2.08	0.00196	0.02	1
LOC110508534	SUN domain-containing ossification factor						LOC110508534	NC_048592.1	11179677..11196463	0.18	1.06	2.08	0.00188	0.02	1
LOC110513261	anoctamin-10						LOC110513261	NC_048565.1	24213922..24222394	0.15	1.06	2.08	0.00339	0.03	1
LOC110520661	insulin-like growth factor 1 receptor						LOC110520661	NC_048565.1	28903691..29066098	0.02	1.06	2.08	0.000569	0.00816	1
LOC110521609	protein zyg-11 homolog						LOC110521609	NC_050570.1	complement(25656346..25683055)	0.1	1.06	2.08	0.00149	0.02	1
LOC110524924	polypyrimidine tract-binding protein 3-like						LOC110524924	NC_048569.1	482425..599279	0.02	1.06	2.08	0.00223	0.02	1
LOC110525077	iporin						LOC110525077	NC_048570.1	complement(6798086..6851370)	0.05	1.06	2.08	0.00285	0.03	1
LOC110531447	proline-, glutamic acid- and leucine-rich protein 1						LOC110531447	NC_048573.1	11660843..11679701	1.32	1.06	2.08	5.26e-05	0.00126	1
LOC118936694	TBC1 domain family member 1-like						LOC118936694	NC_048574.1	81997421..82120937	0.16	1.06	2.08	0.000257	0.00439	1
LOC118966684	ubiquitin-like protein 3						LOC118966684	NC_048574.1	3001159..3059451	0.04	1.06	2.08	0.00104	0.01	1
scn4bb	sodium channel, voltage-gated, type IV, beta b						scn4bb	NC_048574.1	complement(36652707..36665717)	1.99	1.05	2.08	0.00408	0.04	1
sergef	secretion regulating guanine nucleotide exchange factor						sergef	NC_048566.1	complement(100863057..100889244)	0.06	1.06	2.08	0.00281	0.03	1
tcp11l1	t-complex 11, testis-specific-like 1						tcp11l1	NC_048565.1	complement(46085582..46097107)	0.27	1.06	2.08	0.000124	0.00249	1
wasf3b	WASP family member 3b						wasf3b	NC_048575.1	complement(15547678..15570639)	0.16	1.05	2.08	8.92e-05	0.00192	1
ar-beta	androgen receptor beta						ar-beta	NC_048574.1	38178704..38230238	0.1	1.05	2.07	0.000733	0.00992	1
dlg5a	discs, large homolog 5a (Drosophila)						dlg5a	NC_048587.1	complement(34474361..34535648)	0.22	1.05	2.07	6.73e-06	0.000238	0.3
LOC110486659	uncharacterized LOC110486659						LOC110486659	NC_048577.1	complement(49065331..49078168)	0.35	1.05	2.07	6.86e-05	0.00156	1
LOC110503019	endoplasmic reticulum lectin 1						LOC110503019	NC_048587.1	59336463..59345077	0.56	1.05	2.07	0.000355	0.00568	1
LOC110507904	nuclear FMR1 interacting protein 2						LOC110507904	NC_048591.1	28673075..28678834	1.42	1.05	2.07	9.53e-05	0.00202	1
LOC110515325	zinc finger CCCH domain-containing protein 13-like						LOC110515325	NC_048582.1	complement(8481189..8498270)	1.16	1.05	2.07	5.17e-05	0.00125	1
LOC110520168	1-acyl-sn-glycerol-3-phosphate acyltransferase gamma						LOC110520168	NC_048567.1	51504521..51532634	0.79	1.05	2.07	0.000539	0.00781	1
LOC110529252	rho-related GTP-binding protein RhoA-A						LOC110529252	NC_048573.1	complement(77358028..77368083)	0.95	1.05	2.07	4.16e-05	0.00104	1
LOC110529328	disintegrin and metalloproteinase domain-containing protein 12						LOC110529328	NC_048565.1	74817707..74965855	0.01	1.05	2.07	0.00183	0.02	1
LOC110534218	gamma-aminobutyric acid receptor-associated protein						LOC110534218	NC_048574.1	complement(50452453..50454285)	4.41	1.05	2.07	5.3e-06	0.000195	0.24
LOC110535134	sodium-dependent phosphate transporter 2						LOC110535134	NC_048575.1	80178506..80282552	0.1	1.05	2.07	3.06e-05	0.000817	1
LOC110535659	protein CDV3 homolog						LOC110535659	NC_048575.1	complement(37565345..37574881)	0.43	1.05	2.07	0.000233	0.0041	1
LOC110536205	ras association domain-containing protein 2						LOC110536205	NC_048575.1	complement(62720355..62739552)	0.11	1.05	2.07	0.000491	0.00728	1
mypn	myopalladin						mypn	NC_048565.1	61572801..61623278	1.15	1.05	2.07	0.00205	0.02	1
adam17a	ADAM metallopeptidase domain 17a						adam17a	NC_048589.1	complement(10359615..10383848)	0.37	1.05	2.06	6.99e-05	0.00159	1
ankrd52a	ankyrin repeat domain 52a						ankrd52a	NC_048573.1	complement(59902321..59923039)	0.29	1.04	2.06	2.16e-05	0.000613	0.97
cln5	CLN5 intracellular trafficking protein						cln5	NC_048586.1	complement(610227..615912)	0.3	1.04	2.06	0.0061	0.05	1
heatr5a	HEAT repeat containing 5a						heatr5a	NC_048583.1	33448308..33474231	0.15	1.04	2.06	3.61e-05	0.000932	1
LOC110489703	ras-responsive element-binding protein 1						LOC110489703	NC_048579.1	16229826..16311786	0.14	1.04	2.06	4.26e-05	0.00106	1
LOC110491399	polycomb group RING finger protein 5-B						LOC110491399	NC_048580.1	13782270..13805145	0.22	1.05	2.06	0.00445	0.04	1
LOC110494312	zinc finger protein Eos						LOC110494312	NC_048581.1	complement(62437815..62458585)	0.05	1.04	2.06	0.00371	0.03	1
LOC110501703	E3 SUMO-protein ligase RanBP2						LOC110501703	NC_048586.1	29178871..29212842	0.19	1.04	2.06	6.96e-05	0.00158	1
LOC110510594	ankyrin-3						LOC110510594	NC_048587.1	2720212..2923588	0.48	1.04	2.06	0.00136	0.02	1
LOC110520166	glypican-6						LOC110520166	NC_048567.1	complement(51276921..51389582)	0.1	1.04	2.06	0.000108	0.00222	1
LOC110523252	TBC1 domain family member 13						LOC110523252	NC_048569.1	14128559..14142466	0.1	1.04	2.06	0.00375	0.03	1
LOC110527543	trafficking protein particle complex subunit 10						LOC110527543	NC_048571.1	24358668..24375752	0.17	1.04	2.06	0.000446	0.00672	1
LOC110532701	histone-lysine N-methyltransferase 2D						LOC110532701	NC_048573.1	65754497..65801814	0.32	1.04	2.06	1.39e-05	0.000427	0.62
LOC110535140	poly (ADP-ribose) polymerase family, member 8						LOC110535140	NC_048575.1	complement(82160968..82245174)	0.05	1.04	2.06	8.81e-05	0.0019	1
LOC110537232	amyloid-beta A4 precursor protein-binding family B member 1						LOC110537232	NC_048576.1	complement(24025374..24046364)	0.14	1.04	2.06	0.000391	0.00611	1
LOC110538006	uncharacterized LOC110538006						LOC110538006	NC_048566.1	complement(22803447..22813135)	0.27	1.04	2.06	0.000924	0.01	1
LOC118966738	myosin heavy chain, skeletal muscle-like						LOC118966738	NC_048565.1	complement(90745393..90746606)	3.75	1.05	2.06	0.000596	0.00845	1
mgrn1b	mahogunin, ring finger 1b						mgrn1b	NC_048576.1	73423331..73431408	0.26	1.04	2.06	0.000973	0.01	1
msi1a	musashi RNA binding protein 1a						msi1a	NC_048588.1	25268839..25603426	0.03	1.04	2.06	2.48e-05	0.000682	1
ppargc1a	peroxisome proliferator-activated receptor gamma, coactivator 1 alpha						ppargc1a	NC_048573.1	complement(23265274..23308754)	0.05	1.05	2.06	0.0063	0.05	1
setbp1	SET binding protein 1						setbp1	NC_048570.1	complement(32320495..32378525)	0.3	1.04	2.06	9.91e-05	0.00207	1
slc12a7b	solute carrier family 12 member 7b						slc12a7b	NC_048579.1	21729755..21794251	0.18	1.04	2.06	3.83e-05	0.00098	1
alpk2	alpha-kinase 2						alpk2	NC_048576.1	9657273..9683987	1.68	1.04	2.05	0.000618	0.00869	1
LOC110486581	bifunctional arginine demethylase and lysyl-hydroxylase JMJD6						LOC110486581	NC_048577.1	complement(46472494..46482863)	3.48	1.03	2.05	6.57e-05	0.00151	1
LOC110487114	WD repeat domain phosphoinositide-interacting protein 1						LOC110487114	NC_048577.1	complement(69985479..70019923)	0.27	1.04	2.05	0.000216	0.00387	1
LOC110490929	brefeldin A-inhibited guanine nucleotide-exchange protein 1						LOC110490929	NC_048579.1	complement(15938237..16035283)	0.02	1.03	2.05	0.000418	0.00642	1
LOC110496853	transcription factor Sp4						LOC110496853	NC_048582.1	complement(53517225..53530465)	0.16	1.04	2.05	0.00084	0.01	1
LOC110501809	adenylate cyclase type 5						LOC110501809	NC_048586.1	complement(36980096..37099621)	0.01	1.04	2.05	0.00368	0.03	1
LOC110505829	tau-tubulin kinase 2						LOC110505829	NC_048589.1	complement(34970065..35000444)	0.04	1.04	2.05	0.00395	0.03	1
LOC110520639	uncharacterized protein C21orf62						LOC110520639	NC_048567.1	complement(78235039..78241184)	0.73	1.03	2.05	0.00117	0.01	1
LOC110533484	RNA-binding protein Nova-1						LOC110533484	NC_048574.1	20834046..20863721	0.06	1.03	2.05	0.0045	0.04	1
LOC110534106	rho GTPase-activating protein 31						LOC110534106	NC_048574.1	46732876..46747726	0.83	1.03	2.05	6.14e-05	0.00143	1
LOC110538192	signal transducer and activator of transcription 5B						LOC110538192	NC_048576.1	complement(70475743..70569019)	0.18	1.04	2.05	0.000537	0.00779	1
mgaa	MAX dimerization protein MGA a						mgaa	NC_048583.1	31867145..31899694	0.21	1.03	2.05	1.95e-05	0.000564	0.87
svila	supervillin a						svila	NC_048575.1	27867026..28011031	1.29	1.04	2.05	0.00119	0.01	1
utrn	utrophin						utrn	NC_048568.1	24648025..24989137	0.08	1.03	2.05	2.96e-05	0.000794	1
atg14	autophagy related 14						atg14	NC_048583.1	31999908..32005503	0.4	1.03	2.04	0.000978	0.01	1
badh	Betaine aldehyde dehydrogenase						badh	NC_048572.1	complement(74003047..74004905)	1.57	1.03	2.04	0.00326	0.03	1
gpam	glycerol-3-phosphate acyltransferase, mitochondrial						gpam	NC_048580.1	24102079..24147369	0.74	1.03	2.04	0.000931	0.01	1
heatr1	HEAT repeat containing 1						heatr1	NC_048584.1	complement(14468466..14492898)	0.14	1.03	2.04	0.000242	0.00421	1
LOC110485387	gastrula zinc finger protein XlCGF17.1						LOC110485387	NC_048581.1	9234394..9247725	0.13	1.03	2.04	0.00375	0.03	1
LOC110490512	sodium-coupled neutral amino acid transporter 4						LOC110490512	NC_048579.1	complement(61358996..61389047)	0.59	1.03	2.04	8.15e-05	0.00179	1
LOC110496686	NACHT, LRR and PYD domains-containing protein 3						LOC110496686	NC_048566.1	complement(77715698..77745029)	0.42	1.03	2.04	2.07e-05	0.000592	0.92
LOC110502147	tyrosine-protein phosphatase non-receptor type 4						LOC110502147	NC_048586.1	complement(39736429..39847997)	0.01	1.03	2.04	0.00174	0.02	1
LOC110508306	uncharacterized LOC110508306						LOC110508306	NC_048592.1	complement(555687..583424)	0.28	1.03	2.04	8.68e-05	0.00188	1
LOC110512506	patatin-like phospholipase domain-containing protein 2						LOC110512506	NC_048566.1	complement(101560267..101595386)	0.11	1.03	2.04	0.00267	0.03	1
LOC110525858	histone acetyltransferase KAT6A						LOC110525858	NC_048570.1	36160271..36198750	0.26	1.03	2.04	0.000115	0.00235	1
LOC110529561	tumor protein D53 homolog						LOC110529561	NC_048572.1	complement(20061153..20084685)	0.67	1.03	2.04	0.00604	0.05	1
LOC110529722	nesprin-2						LOC110529722	NC_048572.1	27011159..27244178	0.52	1.03	2.04	0.00137	0.02	1
LOC110530665	dynein, cytoplasmic 1, intermediate chain 2a						LOC110530665	NC_048572.1	complement(77157587..77181601)	0.08	1.03	2.04	0.00136	0.02	1
LOC110532326	homeodomain-interacting protein kinase 2						LOC110532326	NC_048565.1	42461938..42564726	0.08	1.03	2.04	1.05e-05	0.000338	0.47
LOC110532488	PDZ domain-containing protein 4						LOC110532488	NC_048573.1	58447931..58496358	0.02	1.03	2.04	0.00491	0.04	1
LOC110533729	phospholipase D2						LOC110533729	NC_048574.1	complement(35123145..35159339)	0.05	1.03	2.04	0.00108	0.01	1
LOC110536911	kelch-like protein 8						LOC110536911	NC_048576.1	8041387..8064005	0.07	1.03	2.04	0.0042	0.04	1
LOC110538119	MBT domain-containing protein 1-like						LOC110538119	NC_048576.1	68244655..68257464	0.15	1.03	2.04	0.00699	0.05	1
LOC118936605	death-associated protein kinase 3-like						LOC118936605	NC_048590.1	complement(8826207..8870050)	0.83	1.03	2.04	0.00295	0.03	1
ugcg	UDP-glucose ceramide glucosyltransferase						ugcg	NC_048576.1	complement(5142204..5178083)	0.04	1.03	2.04	0.00277	0.03	1
vars1	valyl-tRNA synthetase 1						vars1	NC_048566.1	28338839..28356242	1.22	1.03	2.04	0.000573	0.0082	1
ercc6l2	excision repair cross-complementation group 6-like 2						ercc6l2	NC_048570.1	complement(39090231..39106621)	0.13	1.02	2.03	0.00202	0.02	1
fam234a	family with sequence similarity 234 member A						fam234a	NC_048580.1	complement(20339109..20347491)	0.4	1.02	2.03	0.000464	0.00692	1
itgb8	integrin, beta 8						itgb8	NC_048582.1	53497721..53514974	0.16	1.02	2.03	0.00126	0.01	1
klf12b	Kruppel-like factor 12b						klf12b	NC_048586.1	1245440..1412460	0.05	1.02	2.03	1.02e-05	0.000329	0.46
LOC110486619	ras-associating and dilute domain-containing protein						LOC110486619	NC_048577.1	complement(48041670..48072432)	0.07	1.02	2.03	0.00372	0.03	1
LOC110491482	thyroid hormone receptor alpha-like						LOC110491482	NC_048580.1	complement(17713880..17868844)	0.02	1.02	2.03	0.000599	0.00848	1
LOC110501011	hepatocyte growth factor						LOC110501011	NC_048585.1	17272005..17319991	0.08	1.02	2.03	0.000507	0.00745	1
LOC110501679	exportin-4						LOC110501679	NC_048586.1	27582427..27639134	0.08	1.02	2.03	0.00139	0.02	1
LOC110505652	1-phosphatidylinositol 4,5-bisphosphate phosphodiesterase beta-1						LOC110505652	NC_048589.1	complement(23662992..23691460)	0.05	1.02	2.03	0.00704	0.05	1
LOC110509856	hamartin						LOC110509856	NC_048593.1	24410298..24432688	1.42	1.02	2.03	4.9e-05	0.00119	1
LOC110510370	histone-lysine N-methyltransferase 2A						LOC110510370	NC_048567.1	14525705..14601609	0.17	1.02	2.03	3.02e-05	0.000807	1
LOC110520799	histone-lysine N-methyltransferase ASH1L						LOC110520799	NC_048566.1	complement(17455727..17484284)	0.46	1.02	2.03	4.49e-05	0.00111	1
LOC110526797	cysteine--tRNA ligase, cytoplasmic						LOC110526797	NC_048590.1	50750153..50772510	0.3	1.02	2.03	0.00303	0.03	1
LOC110535387	BCLAF1 and THRAP3 family member 3						LOC110535387	NC_048575.1	16543682..16565783	0.24	1.02	2.03	0.00021	0.00378	1
fem1b	fem-1 homolog b						fem1b	NC_048566.1	complement(54458665..54462837)	0.41	1.02	2.02	0.00214	0.02	1
LOC110492832	inactive ubiquitin carboxyl-terminal hydrolase 54						LOC110492832	NC_048580.1	complement(12154998..12212202)	0.06	1.02	2.02	0.000516	0.00755	1
LOC110500116	USP6 N-terminal-like protein						LOC110500116	NC_048585.1	complement(24793606..24857940)	0.07	1.01	2.02	7.32e-05	0.00164	1
LOC110503805	dual specificity tyrosine-phosphorylation-regulated kinase 1B						LOC110503805	NC_048567.1	15711043..15788655	0.5	1.02	2.02	0.000517	0.00755	1
LOC110520377	GRIP and coiled-coil domain-containing protein 2						LOC110520377	NC_048567.1	complement(63780997..63822595)	0.11	1.02	2.02	0.000772	0.01	1
LOC110524097	S-adenosylmethionine sensor upstream of mTORC1						LOC110524097	NC_048565.1	47383613..47401144	0.26	1.02	2.02	0.000404	0.00624	1
LOC110530755	NACHT, LRR and PYD domains-containing protein 1 homolog						LOC110530755	NC_048572.1	81418372..81441728	0.09	1.01	2.02	0.0042	0.04	1
LOC110531258	tensin-2						LOC110531258	NC_048573.1	68917184..68993072	0.05	1.01	2.02	0.000877	0.01	1
LOC110536358	regulation of nuclear pre-mRNA domain-containing protein 2						LOC110536358	NC_048566.1	complement(17952381..17966181)	0.33	1.02	2.02	0.000155	0.00297	1
LOC110536788	rab GTPase-activating protein 1						LOC110536788	NC_048576.1	complement(13081400..13255741)	0.05	1.01	2.02	2.35e-05	0.000654	1
musk	muscle, skeletal, receptor tyrosine kinase						musk	NC_048569.1	3258931..3329266	0.24	1.01	2.02	8.06e-05	0.00178	1
b3gat3	beta-1,3-glucuronyltransferase 3 (glucuronosyltransferase I)						b3gat3	NC_048573.1	6316034..6321158	0.35	1.01	2.01	0.00322	0.03	1
kif13a	kinesin family member 13A						kif13a	NC_048566.1	6688891..6839464	0.14	1.01	2.01	6.1e-05	0.00143	1
LOC110487237	structure-specific endonuclease subunit SLX4						LOC110487237	NC_048581.1	19317065..19328559	0.16	1.01	2.01	0.00212	0.02	1
LOC110487768	ankyrin repeat and KH domain-containing protein 1						LOC110487768	NC_048578.1	complement(29607167..29697023)	0.4	1	2.01	0.000102	0.00213	1
LOC110495663	uncharacterized LOC110495663						LOC110495663	NC_048582.1	complement(16118101..16126127)	0.42	1.01	2.01	0.000256	0.00437	1
LOC110500833	zinc finger protein 219						LOC110500833	NC_048585.1	complement(40515966..40542262)	0.11	1	2.01	0.000329	0.00536	1
LOC110501269	leucine-rich repeat flightless-interacting protein 2						LOC110501269	NC_048586.1	complement(4675515..4756261)	0.66	1.01	2.01	0.000834	0.01	1
LOC110502541	AT-rich interactive domain-containing protein 5B						LOC110502541	NC_048587.1	28497576..28571528	0.05	1.01	2.01	0.000163	0.00309	1
LOC110522776	beta-sarcoglycan-like						LOC110522776	NC_050570.1	complement(27985517..27989064)	2.75	1	2.01	8.28e-05	0.00181	1
LOC110523956	guanine nucleotide exchange factor subunit RIC1						LOC110523956	NC_048569.1	46343166..46405753	0.09	1	2.01	0.000291	0.00485	1
LOC110528017	delta-1-pyrroline-5-carboxylate dehydrogenase, mitochondrial						LOC110528017	NC_048571.1	complement(55209582..55225927)	0.38	1.01	2.01	0.00014	0.00275	1
LOC110528949	phosphatidylcholine:ceramide cholinephosphotransferase 1						LOC110528949	NC_048565.1	complement(73323452..73373737)	0.07	1	2.01	0.000228	0.00403	1
LOC110529680	protein dispatched homolog 1						LOC110529680	NC_048572.1	complement(25416277..25490274)	0.08	1.01	2.01	0.00028	0.00471	1
LOC110530129	phosphatidylinositol 3-kinase regulatory subunit gamma						LOC110530129	NC_048572.1	54211906..54270087	0.74	1.01	2.01	0.000442	0.00667	1
LOC110531861	EH domain-binding protein 1-like protein 1						LOC110531861	NC_048573.1	27494465..27561525	9.21	1.01	2.01	0.00135	0.02	1
LOC118936412	uncharacterized LOC118936412						LOC118936412	NC_048590.1	42591623..42605399	0.28	1.01	2.01	0.000309	0.00511	1
nol9	nucleolar protein 9						nol9	NC_048580.1	complement(43340635..43347748)	0.22	1.01	2.01	0.00271	0.03	1
tnrc6b	trinucleotide repeat containing adaptor 6B						tnrc6b	NC_048584.1	21806703..21848442	0.27	1.01	2.01	6.34e-06	0.000227	0.28
wdr27	WD repeat domain 27						wdr27	NC_048584.1	31822760..31978074	0.06	1.01	2.01	0.000322	0.00527	1
zgc:153916	serine/threonine-protein kinase N2						zgc:153916	NC_048569.1	complement(94235462..94286184)	0.05	1	2.01	0.00131	0.02	1
zgc:172145	Ferritin light chain, oocyte isoform-like						zgc:172145	NC_048566.1	complement(60888793..60899520)	0.65	1.01	2.01	8.46e-05	0.00184	1
alpk3a	alpha-kinase 3a						alpk3a	NC_048566.1	complement(73418615..73440795)	2.73	1	2	0.00209	0.02	1
cep63	centrosomal protein 63						cep63	NC_048565.1	complement(3825233..3847645)	0.46	1	2	0.00204	0.02	1
jph2	junctophilin 2						jph2	NC_048573.1	63993156..64022233	8.21	1	2	0.0013	0.02	1
LOC100136741	insulin-like growth factor I						LOC100136741	NC_048579.1	58114128..58136637	0.12	1	2	0.00549	0.04	1
LOC110495998	cell surface glycoprotein 1						LOC110495998	NC_048582.1	complement(31090655..31096283)	4.98	1	2	0.000502	0.00738	1
LOC110500397	TOX high mobility group box family member 4						LOC110500397	NC_048585.1	40118291..40131867	0.22	1	2	0.000413	0.00636	1
[truncated: 3,648 more rows]

## Sheet: Liver_DEGs
id	Chromosome	Region	Max.group.mean	Log..fold.change	Fold.change	P.value	FDR.p.value	Bonferroni	gene.name						WHITE VERSUS RED FILLET
LOC110490901	NC_048588.1	complement(42190618..42215786)	0.0413477	7.34272	162.323	4.87e-09	1.68e-06	0.000209968	pentraxin-related protein PTX3
LOC100136295	NC_048576.1	62440267..62442153	0.558494	7.2067	147.718	1.74e-06	0.00016903	0.0750494	ferritin H-3
LOC110536783	NC_048576.1	complement(12247792..12282813)	0.0512803	6.54171	93.1646	1.84e-10	1.22e-07	7.94e-06	protein FAM163B-like
LOC118964616	NC_048565.1	complement(42467474..42473409)	0.337519	6.4693	88.6041	3.99e-15	1.57e-11	1.72e-10	uncharacterized LOC118964616
LOC110485980	NC_048566.1	28914821..28931101	0.0529718	6.40098	84.5056	4.97e-07	6.37e-05	0.0214536	ectonucleoside triphosphate diphosphohydrolase 3
dbh	NC_048576.1	12308661..12358474	0.0410722	6.39287	84.0321	1.59e-09	6.68e-07	6.88e-05	dopamine beta-hydroxylase (dopamine beta-monooxygenase)
LOC110537866	NC_048576.1	complement(58825792..58833632)	0.170535	6.1096	69.0515	9.28e-09	2.81e-06	0.000400603	protein shisa-3 homolog
LOC110531700	NC_048573.1	complement(19949847..19961244)	0.0642934	6.09186	68.2076	4.61e-08	1.01e-05	0.00199015	uncharacterized LOC110531700
LOC118948230	NW_023493695.1	complement(103424..104848)	1.72492	6.08984	68.1121	2.73e-12	3.69e-09	1.18e-07	toll-like receptor 13
efcab2	NC_048583.1	complement(52551423..52561345)	0.12023	5.96042	62.2681	3.48e-12	4.41e-09	1.5e-07	EF-hand calcium binding domain 2
LOC118936546	NC_048581.1	13761395..13791246	0.0122385	5.70009	51.9873	0.000125347	0.00425578	1	lipopolysaccharide-induced tumor necrosis factor-alpha factor homolog
LOC110504577	NC_050571.1	complement(11948559..11960146)	0.0523597	5.64875	50.1698	8.54e-06	0.000595107	0.368371	histone-lysine N-methyltransferase PRDM9
LOC110493693	NC_048581.1	complement(30536089..30548762)	0.0643188	5.6442	50.012	1.27e-07	2.24e-05	0.00546219	caspase recruitment domain-containing protein 14
LOC118966105	NC_048573.1	68901391..68905526	0.330508	5.53727	46.4392	1.73e-08	4.67e-06	0.000746822	uncharacterized LOC118966105
LOC110496352	NC_048582.1	44582635..44599541	0.017206	5.53301	46.3022	1.61e-05	0.000941102	0.692651	gonadotropin-releasing hormone II receptor-like
dytn	NC_048582.1	12048979..12060014	0.0751333	5.50312	45.3528	1.14e-10	8.79e-08	4.92e-06	dystrotelin
LOC110507227	NC_048591.1	complement(40982790..40990771)	0.0858566	5.4949	45.0952	1.31e-06	0.000133926	0.0563829	extracellular calcium-sensing receptor-like
LOC110496442	NW_023493695.1	92327..97185	0.0967967	5.43501	43.2614	9.94e-08	1.82e-05	0.00429066	toll-like receptor 13
LOC110518153	NC_048583.1	complement(847940..850712)	2.64646	5.42382	42.9273	1.43e-10	9.92e-08	6.15e-06	GTPase IMAP family member 7-like
LOC110503179	NW_023493662.1	complement(926853..933504)	0.0425892	5.4108	42.5416	6.28e-05	0.00253708	1	tripartite motif-containing protein 16
LOC110499332	NC_048584.1	complement(32154937..32158796)	0.0683679	5.33546	40.3769	0.000115798	0.00399443	1	keratin-associated protein 16-1-like
LOC118936294	NC_048569.1	complement(44752915..44757984)	0.0538191	5.32547	40.0984	0.0002513	0.00719123	1	molybdopterin synthase catalytic subunit
LOC110487847	NC_050572.1	6651464..6676974	0.0154561	5.31531	39.8171	9.75e-06	0.000648387	0.420803	visinin-like protein 1
LOC110491816	NC_048580.1	31595286..31597988	0.0807137	5.21561	37.1581	0.000336481	0.00888014	1	uncharacterized LOC110491816
LOC110532910	NC_048573.1	10715250..10745901	0.0189838	5.18339	36.3376	1.04e-05	0.000669403	0.447831	retinal guanylyl cyclase 2-like
LOC118942785	NC_048585.1	complement(35598509..35600826)	0.344967	5.0695	33.5792	8.05e-10	3.86e-07	3.47e-05	uncharacterized LOC118942785
LOC110535241	NC_048575.1	complement(9445349..9447470)	0.100829	5.01824	32.4073	0.000373264	0.00950293	1	uncharacterized LOC110535241
LOC110522313	NC_048568.1	complement(21817514..21837820)	0.139375	4.98681	31.7088	5.15e-07	6.55e-05	0.022209	adenylate cyclase type 3
LOC110527216	NC_048582.1	complement(12552668..12553871)	0.279991	4.96256	31.1803	3.6e-05	0.00169963	1	nucleotide triphosphate diphosphatase NUDT15
dchs2	NC_048574.1	complement(55176854..55230032)	0.0598025	4.96224	31.1732	8.64e-13	1.69e-09	3.73e-08	dachsous cadherin-related 2
LOC118965526	NC_048572.1	complement(53527603..53530934)	0.0558101	4.94633	30.8315	0.000388184	0.00975047	1	uncharacterized LOC118965526
LOC118938472	NC_048577.1	67203591..67215696	0.712254	4.85308	28.9017	1.24e-19	1.07e-15	5.33e-15	uncharacterized LOC118938472
LOC118939587	NC_048580.1	72706333..72707004	1.30943	4.80433	27.9414	1.77e-07	2.94e-05	0.00764978	uncharacterized LOC118939587
LOC110495958	NC_048582.1	27943373..27947177	0.266328	4.61832	24.5615	6.93e-07	8.26e-05	0.0299046	tubulin beta-4B chain
LOC110487418	NC_048577.1	63692380..63695751	0.254549	4.53579	23.1958	1.26e-12	2.17e-09	5.43e-08	NACHT, LRR and PYD domains-containing protein 12
pparaa	NC_048579.1	complement(45493665..45497995)	0.0761683	4.50526	22.7101	3.9e-06	0.000318092	0.168271	peroxisome proliferator-activated receptor alpha a
LOC118940484	NC_048581.1	61154895..61159504	0.03319	4.48946	22.4627	0.00153094	0.0261954	1	uncharacterized LOC118940484
LOC110505984	NC_048566.1	6685900..6688012	0.983211	4.45016	21.8591	8.71e-09	2.68e-06	0.000375876	E3 ubiquitin-protein ligase NHLRC1-like
angpt2b	NC_050572.1	2930144..2992088	0.0458924	4.44963	21.851	9.11e-15	3.28e-11	3.93e-10	angiopoietin 2b
LOC110488755	NC_048578.1	complement(9676254..9710252)	0.00662786	4.40829	21.2338	0.000376953	0.00956299	1	uncharacterized LOC110488755
LOC110524342	NW_023493744.1	7942..10636	9.69058	4.30739	19.7995	9.25e-11	7.83e-08	3.99e-06	piggyBac transposable element-derived protein 4-like
LOC118964840	NC_048565.1	49847620..49848979	0.941379	4.30719	19.7967	9.06e-13	1.7e-09	3.91e-08	uncharacterized LOC118964840
prr33	NC_050570.1	complement(13426651..13435077)	1.24993	4.26945	19.2856	4.02e-36	1.73e-31	1.73e-31	proline rich 33
LOC110520339	NC_048567.1	62193287..62200069	0.097862	4.25292	19.0658	3.56e-07	4.85e-05	0.0153828	uncharacterized LOC110520339
LOC118942082	NC_048584.1	complement(5943056..5944173)	0.24767	4.25229	19.0575	6.61e-06	0.000483366	0.285186	zinc transporter zipt-7.2-like
LOC118946060	NC_050571.1	21906458..21908569	0.966151	4.24502	18.9618	2.23e-13	5.34e-10	9.62e-09	uncharacterized LOC118946060
LOC110486006	NC_048577.1	complement(23894129..23901173)	0.0159754	4.12351	17.4301	0.00243285	0.0359414	1	uncharacterized protein K02A2.6-like
LOC118938489	NC_048577.1	complement(67823109..67824142)	5.46463	4.10758	17.2387	1.37e-15	7.41e-12	5.93e-11	stonustoxin subunit beta-like
LOC110492031	NC_048580.1	42211247..42214297	0.0354529	4.09991	17.1473	0.00315794	0.0431932	1	peptidase inhibitor R3HDML
LOC110522010	NC_048568.1	7671727..7682846	0.168884	4.06515	16.7391	8.54e-09	2.65e-06	0.000368624	uncharacterized LOC110522010
LOC118946061	NC_050571.1	1524061..1526650	0.102242	4.04023	16.4524	0.000537035	0.0123995	1	uncharacterized LOC118946061
LOC110516649	NC_048585.1	17002417..17063380	0.00823159	4.02499	16.2796	2.1e-05	0.0011509	0.906906	protein piccolo
LOC110534034	NC_048574.1	45759700..45770162	0.134682	4.02149	16.2402	2.43e-06	0.000218557	0.104689	zinc finger protein 541
LOC110524104	NC_048565.1	complement(47541224..47561223)	0.0117057	3.99677	15.9642	0.000128518	0.00433955	1	leucine-rich repeat neuronal protein 3-like
LOC110531847	NC_048573.1	27256603..27267492	0.0092707	3.98056	15.7858	0.00522452	0.0599241	1	uncharacterized LOC110531847
LOC110527023	NC_048570.1	complement(92796608..92800681)	0.0578389	3.97433	15.7178	5.42e-05	0.00227892	1	immunoglobulin superfamily containing leucine-rich repeat protein 2
LOC110498515	NC_048583.1	15799279..15887743	0.00108201	3.96581	15.6253	0.00290843	0.0407045	1	zinc finger protein 3-like
slc17a8	NC_048566.1	complement(82806786..82848071)	0.0956677	3.89255	14.8517	3.71e-15	1.57e-11	1.6e-10	solute carrier family 17 member 8
LOC110538901	NC_048576.1	complement(44391032..44397968)	0.0400734	3.88042	14.7273	0.000104562	0.00371065	1	delta-like protein B
LOC110494826	NC_048581.1	91853339..91858630	2.09267	3.87843	14.707	9.08e-05	0.0033509	1	uncharacterized LOC110494826
tnni1b	NC_048571.1	40292040..40296179	0.0370485	3.8574	14.4942	0.00181474	0.0292941	1	troponin I type 1b (skeletal, slow)
LOC110487417	NC_048577.1	63671998..63681018	1.85153	3.8266	14.188	3.07e-11	2.94e-08	1.32e-06	NACHT, LRR and PYD domains-containing protein 3
LOC110498583	NC_048583.1	complement(55104319..55106565)	0.297994	3.81783	14.102	2.29e-07	3.51e-05	0.00986121	antimicrobial peptide NK-lysin-like
LOC118942843	NC_048585.1	complement(5950870..5951611)	4.72537	3.80278	13.9557	1.92e-08	5.04e-06	0.000827029	uncharacterized LOC118942843
pck1	NC_048581.1	complement(39458042..39462547)	2.94431	3.75482	13.4994	2.76e-06	0.00024118	0.118902	phosphoenolpyruvate carboxykinase 1 (soluble)
calcoco1b	NC_048571.1	complement(63464383..63537584)	0.0629984	3.74361	13.3949	1.55e-06	0.000154492	0.0670496	calcium binding and coiled-coil domain 1b
LOC110500701	NC_048585.1	52969508..52971316	3.79731	3.73001	13.2692	2.4e-20	2.59e-16	1.04e-15	cystatin-B
LOC118942928	NC_048585.1	complement(40403685..40406898)	0.0420274	3.7221	13.1966	0.00064726	0.0141927	1	uncharacterized LOC118942928
LOC110538829	NC_048571.1	complement(6558633..6579901)	0.00872322	3.71907	13.169	6.5e-05	0.00260341	1	dystrotelin
LOC118936399	NC_048579.1	complement(36795385..36799476)	0.0335284	3.6802	12.8189	0.0015123	0.0260226	1	uncharacterized LOC118936399
LOC110492721	NC_048566.1	58797383..59033367	0.0355054	3.6795	12.8126	4.94e-21	7.1e-17	2.13e-16	chemokine-like protein TAFA-5
LOC118938873	NC_048579.1	complement(79307180..79340005)	0.0228888	3.66716	12.7036	0.000113368	0.00393576	1	stimulated by retinoic acid gene 8 protein homolog
LOC118963981	NW_023494321.1	22999..37801	0.00523019	3.65619	12.6073	0.00458273	0.0549279	1	E3 ubiquitin/ISG15 ligase TRIM25-like
LOC118947148	NW_023493666.1	complement(342502..353584)	0.02116	3.64277	12.4906	6.11e-05	0.00248574	1	uncharacterized LOC118947148
LOC110537202	NC_048576.1	complement(21943154..21966665)	0.00846467	3.5558	11.7599	0.000281782	0.00781217	1	E3 ubiquitin-protein ligase RNF34
LOC118940248	NC_048581.1	complement(7524755..7527021)	0.255289	3.54622	11.682	1.23e-07	2.19e-05	0.00530896	uncharacterized LOC118940248
LOC118942845	NC_048585.1	complement(6890523..6917536)	0.0213621	3.54175	11.6459	0.000194019	0.00601041	1	stimulated by retinoic acid gene 8 protein homolog
LOC110538513	NC_048576.1	complement(78533265..78535874)	0.0621096	3.51964	11.4687	0.000618274	0.0137133	1	serotonin N-acetyltransferase-like
LOC110536471	NC_048575.1	80504616..80518715	0.0250122	3.49989	11.3129	7.66e-05	0.00295647	1	interferon-induced GTP-binding protein MxB
LOC118936377	NC_048577.1	63686009..63692526	0.420035	3.48518	11.1981	7.22e-09	2.36e-06	0.000311606	NACHT, LRR and PYD domains-containing protein 3-like
LOC110500297	NC_048571.1	complement(5253441..5270674)	0.0616813	3.48392	11.1883	8.39e-07	9.45e-05	0.0361977	uncharacterized LOC110500297
LOC118946533	NC_048567.1	21166550..21169290	0.0436327	3.43874	10.8434	0.00171249	0.0282813	1	uncharacterized LOC118946533
LOC118937330	NC_048575.1	22345993..22349256	0.0453735	3.43767	10.8353	0.000227596	0.00666765	1	uncharacterized LOC118937330
LOC110525124	NC_048570.1	complement(23223095..23315185)	0.00261984	3.42606	10.7485	0.000605679	0.0135281	1	citron rho-interacting kinase
LOC110489029	NC_048578.1	complement(24599699..24681427)	0.0383371	3.41413	10.66	1.5e-11	1.54e-08	6.47e-07	uncharacterized LOC110489029
LOC118938246	NC_048577.1	27864840..27865760	0.114278	3.36637	10.3128	0.00183111	0.029463	1	uncharacterized LOC118938246
LOC110527571	NC_048571.1	25342711..25346307	0.154727	3.36086	10.2735	0.000191334	0.00596147	1	tubulin beta-4B chain
LOC110519680	NW_023494047.1	complement(2520..16997)	0.0131888	3.31306	9.93873	0.00121431	0.0223554	1	PRELI domain-containing protein 1, mitochondrial
LOC110515925	NC_048569.1	complement(43152474..43157494)	0.0297732	3.31137	9.92708	0.00444045	0.0538459	1	cathepsin L1-like
LOC110522143	NC_048568.1	complement(14481325..14486331)	0.0548571	3.30557	9.88729	3.15e-05	0.00155496	1	uncharacterized LOC110522143
LOC110503773	NC_048588.1	12686602..12699003	0.228291	3.29156	9.79169	4.09e-10	2.39e-07	1.77e-05	uncharacterized protein C11orf53 homolog
chrnb1l	NC_048573.1	18911750..18928236	0.0179198	3.28444	9.74352	0.000348011	0.00907141	1	cholinergic receptor, nicotinic, beta 1 (muscle) like
LOC110526049	NC_048570.1	46542604..46567635	0.131115	3.28279	9.73233	6.59e-09	2.17e-06	0.000284332	axoneme-associated protein mst101(2)-like
LOC118942431	NC_048584.1	complement(390693..390811)	1.96575	3.28227	9.72886	6.7e-05	0.00266219	1	5S ribosomal RNA
LOC110513792	NW_023494224.1	20239..40468	0.0423775	3.25348	9.53665	7.16e-07	8.44e-05	0.0309073	transport and Golgi organization protein 1 homolog
LOC110530805	NC_048572.1	complement(83676428..83689057)	0.120146	3.24405	9.47453	0.000308551	0.00835313	1	lipoprotein lipase
LOC110512153	NC_050572.1	complement(37734362..37740660)	0.085284	3.22498	9.35011	7.49e-05	0.00291195	1	uncharacterized LOC110512153
LOC118937887	NC_048576.1	complement(51740649..51754384)	0.048449	3.21324	9.27429	2.67e-07	3.97e-05	0.0115403	uncharacterized LOC118937887
neto2b	NC_048565.1	complement(32366433..32378515)	0.0121668	3.19143	9.13514	0.00441807	0.0536296	1	neuropilin (NRP) and tolloid (TLL)-like 2b
LOC110537822	NC_048576.1	56572425..56574595	0.156483	3.18569	9.09889	0.000760073	0.0158758	1	thymosin beta-11-like
LOC110531735	NC_048573.1	complement(21415207..21428695)	0.0131638	3.17791	9.04997	0.000788464	0.0162564	1	5,6-dihydroxyindole-2-carboxylic acid oxidase
LOC118947669	NW_023493671.1	892835..896511	0.281984	3.16136	8.94672	5.88e-10	3.06e-07	2.54e-05	uncharacterized LOC118947669
LOC110531617	NC_048573.1	16366488..16379577	0.00890938	3.14633	8.85401	0.00345787	0.045913	1	cytosolic phospholipase A2 gamma
LOC110526530	NC_048570.1	72691788..72702243	0.0590502	3.14624	8.85342	6.94e-06	0.00050226	0.299347	mitochondrial glutamate carrier 1
LOC110535863	NC_048575.1	complement(50158498..50168194)	0.522044	3.14196	8.82722	2.79e-14	8.61e-11	1.21e-09	uncharacterized LOC110535863
LOC110485510	NC_048581.1	13591039..13607295	7.93441	3.13077	8.75903	1.34e-12	2.23e-09	5.8e-08	soluble calcium-activated nucleotidase 1
LOC110532069	NC_048573.1	40407812..40410397	0.157892	3.12573	8.72851	2.92e-05	0.00147732	1	uncharacterized LOC110532069
LOC110528103	NC_048571.1	complement(59132559..59157301)	0.00755	3.10351	8.59509	0.000183021	0.00577404	1	ATP-dependent 6-phosphofructokinase, muscle type
LOC110489131	NC_048566.1	complement(38379192..38494341)	0.00135115	3.09876	8.56681	0.000278083	0.00775701	1	glutamate receptor ionotropic, kainate 3
LOC110492178	NC_048580.1	complement(49043771..49047518)	1.04752	3.09537	8.54671	0.000661114	0.0144013	1	suppressor of cytokine signaling 2
LOC110489129	NC_048578.1	31397708..31532924	0.27795	3.09379	8.53735	1.52e-06	0.000152196	0.0657486	ephrin-B1
LOC110491581	NC_048580.1	20597779..20623065	0.0317656	3.09	8.51498	4.93e-06	0.000376343	0.212956	circularly permutated Ras protein 1
LOC110529722	NC_048572.1	27011159..27244178	0.0527872	3.08855	8.50641	0.000159027	0.00517534	1	nesprin-2
LOC110490476	NC_048579.1	59917322..59922278	0.0678947	3.08356	8.47706	0.000166282	0.00535891	1	guanylyl cyclase-activating protein 1
LOC110508746	NC_048592.1	22547186..22663983	0.00657607	3.08161	8.46561	4.92e-07	6.36e-05	0.0212322	bone morphogenetic protein/retinoic acid inducible neural-specific 2
LOC110530527	NC_048572.1	73692300..73696186	0.039361	3.0778	8.44328	0.00390365	0.0495308	1	myocilin
LOC118944698	NC_048591.1	complement(27866010..27871529)	0.0298098	3.06943	8.39441	0.00240163	0.0356561	1	uncharacterized LOC118944698
LOC118937428	NC_048575.1	84039941..84041300	0.432465	3.06255	8.3545	0.000500205	0.0117567	1	uncharacterized LOC118937428
LOC110510085	NC_048593.1	32646683..32650197	0.0238916	3.05836	8.33023	0.00324869	0.0439867	1	transgelin-3
LOC110531331	NC_048573.1	3273715..3296707	0.00885405	3.04237	8.23841	0.00286529	0.0402174	1	protein phosphatase methylesterase 1
LOC110531676	NC_048573.1	complement(19290034..19292357)	0.0948749	3.04207	8.23675	0.000213693	0.00642167	1	uncharacterized LOC110531676
LOC118943841	NC_048587.1	complement(13702543..13703759)	0.434201	3.04086	8.22981	0.00047431	0.0112958	1	uncharacterized LOC118943841
LOC110522454	NC_048568.1	29480176..29632371	0.0619909	3.03681	8.20674	6.73e-06	0.000490638	0.290506	ena/VASP-like protein
terb2	NC_048570.1	complement(63334916..63337941)	0.0944327	3.02834	8.15869	0.00240962	0.0357327	1	telomere repeat binding bouquet formation protein 2
LOC110520321	NC_048567.1	61648705..61663408	0.0688831	3.02589	8.14485	0.00011983	0.00411378	1	protein phosphatase 1 regulatory subunit 1C
LOC110505158	NC_050571.1	complement(40593564..40597276)	0.33865	3.02489	8.13923	0.000899513	0.0179375	1	glutathione S-transferase P
LOC110525848	NC_048570.1	35334881..35415036	0.0588664	3.0228	8.12744	3.5e-15	1.57e-11	1.51e-10	palmitoyltransferase ZDHHC8B
nts	NC_048566.1	complement(91560700..91581306)	0.00889933	3.0074	8.04111	0.000187889	0.00587284	1	neurotensin
LOC118964626	NC_048569.1	57841922..57851518	0.813132	3.00626	8.03481	0.00094233	0.0185428	1	uncharacterized LOC118964626
LOC110519772	NC_048585.1	complement(26248491..26252009)	1.44658	3.00498	8.02765	4.27e-09	1.51e-06	0.000184214	unique cartilage matrix-associated protein
aox5	NC_048582.1	complement(25935277..25961629)	0.0239903	3.00144	8.00798	4e-05	0.00182709	1	aldehyde oxidase 5
znf648	NC_048569.1	complement(77925215..77939001)	0.013102	2.9864	7.92494	0.000234267	0.00681681	1	zinc finger protein 648
slc25a48	NC_048578.1	35460896..35478828	1.24796	2.97277	7.85044	7.38e-06	0.000528003	0.318386	solute carrier family 25 member 48
LOC110503248	NC_048588.1	36114887..36120364	0.0758666	2.96124	7.78794	1.69e-07	2.85e-05	0.00729327	P2Y purinoceptor 12
LOC110489472	NC_048578.1	complement(16212737..16215634)	0.387674	2.95225	7.73955	2.98e-05	0.00150018	1	leukocyte cell-derived chemotaxin-2
LOC110516410	NC_048576.1	101347420..101390863	0.32163	2.935	7.64756	2.34e-08	5.86e-06	0.00100862	NACHT, LRR and PYD domains-containing protein 12-like
LOC118947752	NW_023493679.1	254173..255224	0.844723	2.92694	7.60493	1.04e-06	0.000112035	0.0449261	uncharacterized LOC118947752
b3galt1b	NC_048586.1	complement(15684423..15825221)	0.0076681	2.92174	7.57761	4.18e-09	1.5e-06	0.000180293	UDP-Gal:betaGlcNAc beta 1,3-galactosyltransferase, polypeptide 1b
LOC110501054	NC_048585.1	28977382..29040907	0.003513	2.92088	7.5731	0.00112685	0.0212252	1	solute carrier organic anion transporter family member 1C1
LOC110503680	NC_048588.1	complement(9570867..9579939)	0.0120995	2.91541	7.54443	0.00434967	0.053128	1	membrane frizzled-related protein-like
LOC110535026	NC_048575.1	44900117..44910458	0.0251574	2.88914	7.40827	0.000114883	0.0039724	1	immunoglobulin lambda-1 light chain-like
LOC110531683	NC_048573.1	19395967..19443151	0.157096	2.8707	7.31418	1.95e-06	0.000184614	0.0839992	uncharacterized LOC110531683
LOC110486158	NC_048577.1	33637809..33653835	0.00807193	2.85027	7.21134	0.000428258	0.0105004	1	TANK-binding kinase 1-binding protein 1
LOC110485394	NC_048581.1	12007976..12014005	0.618801	2.83285	7.12479	9.31e-05	0.0034095	1	mucin-5AC
LOC118941443	NC_048583.1	complement(8965525..8971363)	0.438901	2.83122	7.11675	7.09e-07	8.42e-05	0.0305786	uncharacterized LOC118941443
LOC118965371	NC_048571.1	84372197..84401519	0.451629	2.82956	7.10858	0.000273166	0.00764457	1	swi5-dependent recombination DNA repair protein 1 homolog
LOC118962354	NW_023494213.1	45704..45822	4.68378	2.8112	7.01867	7.69e-07	8.97e-05	0.0331719	5S ribosomal RNA
LOC110494954	NC_048581.1	49604663..49657967	0.00129015	2.8017	6.9726	0.00514206	0.0592959	1	voltage-dependent calcium channel subunit alpha-2/delta-3
itga11b	NC_048566.1	54364918..54455954	0.0191079	2.80026	6.96567	9.51e-09	2.83e-06	0.000410206	integrin, alpha 11b
LOC118938220	NC_048577.1	complement(17435970..17470493)	0.00357304	2.79682	6.94906	0.00152324	0.0261388	1	uncharacterized LOC118938220
fbxo36b	NC_048592.1	34648851..34652522	0.067849	2.79441	6.93747	0.000108248	0.00381325	1	F-box protein 36b
stard15	NC_050571.1	7948673..7971712	0.025204	2.78881	6.91057	3.81e-06	0.000311544	0.164495	StAR-related lipid transfer (START) domain containing 15
prkcg	NC_048567.1	10661090..10701728	0.012923	2.77481	6.84385	1.21e-05	0.000753658	0.522285	protein kinase C, gamma
LOC110492360	NC_048580.1	complement(55986204..55998074)	0.027749	2.76475	6.79631	3.89e-05	0.00179191	1	mitogen-activated protein kinase kinase kinase 12-like
LOC110536498	NC_048575.1	complement(83341427..83361014)	0.242334	2.7461	6.70903	9.7e-07	0.00010569	0.0418532	elongation factor 2
LOC110487298	NC_048577.1	16310961..16321431	0.134249	2.7443	6.70066	3.53e-06	0.000293026	0.152234	collagen alpha-1(XVII) chain
LOC110490397	NC_048579.1	57486204..57487736	0.0776249	2.73846	6.67358	0.00152339	0.0261388	1	carcinoembryonic antigen-related cell adhesion molecule 1
LOC118965491	NC_048572.1	9253411..9257703	0.0614739	2.735	6.65757	8.12e-05	0.0030902	1	uncharacterized LOC118965491
LOC110490890	NC_048579.1	complement(7213002..7249050)	0.00512092	2.7279	6.6249	0.000466254	0.0111655	1	noelin-3
LOC110527022	NC_048590.1	complement(7175082..7179679)	0.219789	2.72275	6.60129	0.000616296	0.0137133	1	immunoglobulin superfamily containing leucine-rich repeat protein 2
LOC110497442	NC_048583.1	complement(17533072..17537161)	0.0312323	2.71883	6.58339	0.00164677	0.0275438	1	C-type lectin mannose-binding isoform
LOC118952245	NW_023493800.1	complement(30313..30465)	0.907226	2.71524	6.56702	0.00058785	0.0132795	1	5.8S ribosomal RNA
LOC118936793	NC_048574.1	complement(79291191..79330506)	0.0136553	2.7113	6.5491	2.07e-06	0.000194622	0.0893316	sodium-dependent phosphate transport protein 2B-like
LOC118966067	NC_048573.1	49882156..49917857	0.00259314	2.70987	6.54265	0.00284407	0.0400294	1	uncharacterized LOC118966067
si:ch211-180a12.2	NC_048580.1	complement(28388779..28446671)	0.0175064	2.70805	6.53437	8.5e-05	0.00320955	1	uncharacterized si:ch211-180a12.2
LOC118952241	NW_023493799.1	67057..69685	0.148738	2.69511	6.47604	0.000131907	0.00443954	1	uncharacterized LOC118952241
LOC110499708	NC_048579.1	complement(66033061..66047899)	0.0169749	2.69215	6.46274	0.000997556	0.0193298	1	bestrophin-3
LOC118965208	NC_048571.1	complement(2197587..2199627)	0.462467	2.68764	6.44257	1.21e-07	2.17e-05	0.00522999	uncharacterized LOC118965208
si:ch211-168d23.3	NC_048589.1	44127379..44171961	0.0656081	2.68035	6.4101	0.000563411	0.01286	1	BRD4-interacting chromatin-remodeling complex-associated protein
LOC118941474	NC_048583.1	complement(40225965..40229000)	0.109647	2.67812	6.40021	0.000381291	0.0096447	1	uncharacterized LOC118941474
LOC118966116	NC_048573.1	complement(72382595..72384764)	0.0884483	2.67097	6.36859	0.000101172	0.00363455	1	uncharacterized LOC118966116
LOC110486968	NC_048577.1	60869364..60871544	0.0415373	2.66835	6.35704	0.00457265	0.0548883	1	dexamethasone-induced Ras-related protein 1
spryd4	NC_048573.1	39639241..39640889	0.223445	2.667	6.35106	5.19e-05	0.00220573	1	SPRY domain containing 4
LOC110512058	NC_050572.1	complement(34257464..34262009)	2.05243	2.66292	6.33314	1.34e-05	0.000814336	0.578178	uncharacterized LOC110512058
LOC110500188	NC_048585.1	complement(28394941..28403787)	0.0523925	2.65994	6.32009	0.000219082	0.00649761	1	FYVE, RhoGEF and PH domain-containing protein 4
LOC110537742	NC_048576.1	51363089..51403182	0.00893688	2.65461	6.29674	3.98e-06	0.000321687	0.171781	janus kinase and microtubule-interacting protein 2
znf385c	NC_048576.1	complement(70056225..70259856)	0.0662562	2.65248	6.28749	1.01e-05	0.000656763	0.435434	zinc finger protein 385C
LOC118957244	NW_023493891.1	61006..73715	0.0136116	2.64912	6.27285	0.00253973	0.0370488	1	uncharacterized LOC118957244
LOC110522636	NC_048568.1	41426880..41445268	0.128671	2.6366	6.21863	3.68e-05	0.00172501	1	transforming growth factor beta-3 proprotein
LOC110528170	NC_048571.1	complement(62175981..62185946)	0.0110627	2.62172	6.15484	0.00303577	0.042015	1	uncharacterized LOC110528170
LOC118962422	NW_023494213.1	44816..44934	4.04557	2.60357	6.07789	1.18e-05	0.000733689	0.507713	5S ribosomal RNA
LOC110504608	NC_048578.1	30887877..30889558	0.200644	2.60169	6.06998	1.52e-05	0.000900844	0.654012	uncharacterized LOC110504608
LOC110531332	NC_048573.1	complement(3222964..3248776)	0.00514283	2.58628	6.00547	0.0010643	0.0203311	1	protein phosphatase 1K, mitochondrial
LOC110500828	NC_048585.1	complement(38503806..38505976)	0.0820573	2.58175	5.98666	0.000721699	0.0152736	1	COPII coat assembly protein sec16-like
cckbra	NC_048582.1	30233691..30254904	0.00686188	2.57927	5.97638	0.00460746	0.0550916	1	cholecystokinin B receptor a
LOC110529045	NC_048571.1	80751492..80760209	2.38423	2.57812	5.97161	4.77e-07	6.18e-05	0.0205906	retinol dehydrogenase 7-like
LOC110522705	NC_050570.1	complement(6053123..6075164)	0.0554309	2.57366	5.9532	7.27e-08	1.41e-05	0.0031368	filaggrin-2-like
LOC118937839	NC_048576.1	102834625..102846630	0.453641	2.57155	5.94448	3.28e-12	4.29e-09	1.42e-07	NLR family CARD domain-containing protein 3-like
LOC110487199	NW_023493686.1	282837..302154	0.0122326	2.55728	5.88596	0.000240427	0.00696587	1	myosin heavy chain, fast skeletal muscle
LOC110530387	NC_048572.1	66223982..66260619	0.036718	2.54859	5.85061	2.42e-07	3.69e-05	0.0104356	vesicular, overexpressed in cancer, prosurvival protein 1
LOC110510160	NC_048567.1	13414174..13435615	0.104134	2.53975	5.81488	4.6e-05	0.00202375	1	B-cell lymphoma 3 protein homolog
LOC118962389	NC_048565.1	46469496..46477752	0.370432	2.53357	5.79004	1.16e-09	5.07e-07	5.02e-05	uncharacterized LOC118962389
LOC110535278	NC_048575.1	complement(12245448..12260149)	0.109338	2.52316	5.7484	3.51e-09	1.29e-06	0.000151369	clavesin-1
LOC110526936	NC_048570.1	complement(59937397..59963943)	0.00597594	2.52239	5.74534	0.00235954	0.0352117	1	V-set and transmembrane domain-containing protein 2B
LOC110512106	NC_048579.1	complement(4032228..4101181)	0.0186231	2.51324	5.70902	3.59e-05	0.00169768	1	cysteine-rich secretory protein LCCL domain-containing 1
LOC110529340	NC_048572.1	10043178..10046513	2.0054	2.50917	5.69291	1e-05	0.000653608	0.432476	uncharacterized LOC110529340
LOC110498132	NC_048583.1	complement(55069318..55096241)	0.0231062	2.50788	5.68785	7.61e-07	8.9e-05	0.0328295	gamma-aminobutyric acid receptor subunit rho-1-like
LOC110514371	NC_048583.1	850675..858141	0.420032	2.50194	5.66445	0.000865101	0.0174183	1	GTPase IMAP family member 9
LOC110521784	NC_050570.1	complement(36724255..36741549)	0.00755719	2.50172	5.6636	0.00456379	0.0548125	1	fibronectin type III domain-containing protein 7-like
LOC110496244	NC_048582.1	40611896..40619490	0.0235119	2.49236	5.62697	0.0010673	0.0203702	1	histone H3-like centromeric protein A
LOC118947121	NW_023493664.1	1026361..1027458	0.502292	2.48166	5.58541	2.47e-06	0.00022165	0.106614	uncharacterized LOC118947121
LOC110509766	NC_048593.1	19609602..19615895	0.568255	2.47365	5.55447	1.42e-08	3.99e-06	0.000610928	uncharacterized LOC110509766
LOC110538288	NC_048576.1	complement(77169823..77194347)	0.0331098	2.47309	5.55232	1.36e-05	0.00082199	0.585257	prostaglandin E2 receptor EP1 subtype
znf804a	NC_048567.1	81370360..81529234	0.0835742	2.47301	5.55202	8.99e-07	9.94e-05	0.0387785	zinc finger protein 804A
LOC110525630	NC_048570.1	27002303..27011563	0.0346914	2.4702	5.54122	3.59e-05	0.00169768	1	neuropeptide Y receptor type 1
LOC110496441	NW_023493695.1	complement(135477..140941)	0.436094	2.46967	5.53917	4.26e-06	0.00033707	0.183703	toll-like receptor 13
LOC118937661	NC_048576.1	complement(31959627..31961527)	1.13736	2.46356	5.51575	3.25e-07	4.6e-05	0.0140374	uncharacterized LOC118937661
LOC110531794	NC_048573.1	24952826..24971460	0.0157766	2.46337	5.51502	8.04e-05	0.00307795	1	hepatocyte growth factor activator
LOC110517923	NW_023493669.1	complement(468201..519107)	0.0271799	2.45747	5.49254	7.58e-09	2.46e-06	0.0003273	uncharacterized LOC110517923
LOC110499824	NW_023493662.1	954777..960598	0.0351789	2.45272	5.47446	0.00205234	0.0319267	1	tripartite motif-containing protein 16
LOC110490904	NC_048579.1	complement(10337017..10368733)	0.00450403	2.44911	5.46079	0.0024766	0.0363513	1	chondrolectin
tent5ba	NC_048567.1	complement(36544170..36568553)	0.103935	2.44593	5.44876	8.1e-06	0.000573428	0.349562	terminal nucleotidyltransferase 5ba
LOC110525298	NC_048570.1	23925846..23941878	0.0211155	2.44561	5.44757	8.1e-05	0.00308794	1	histone-lysine N-methyltransferase SETD1B
LOC110517024	NW_023493686.1	356120..376110	0.0403462	2.44258	5.43614	1.07e-07	1.94e-05	0.00463007	myosin heavy chain, fast skeletal muscle-like
LOC118945784	NC_050570.1	complement(5347966..5350211)	0.139042	2.44234	5.43524	0.00115048	0.0215293	1	uncharacterized LOC118945784
LOC110504856	NC_050571.1	complement(26046961..26071471)	0.0576934	2.43589	5.41096	1.91e-06	0.000181999	0.0826275	uncharacterized LOC110504856
LOC110534614	NC_048566.1	complement(28475823..28533709)	0.00527553	2.4351	5.408	0.000143426	0.00475367	1	dynein heavy chain 5, axonemal-like
kcnc1b	NC_050570.1	complement(5343940..5415904)	0.0110178	2.43388	5.40345	9.46e-06	0.000636688	0.408117	potassium voltage-gated channel, Shaw-related subfamily, member 1b
LOC110505343	NC_048589.1	complement(11317193..11318233)	0.161546	2.42896	5.38506	0.00210358	0.032506	1	vacuolar protein sorting-associated protein 4B-like
lrrc4.2	NC_048565.1	complement(33724849..33729966)	0.0343385	2.42456	5.36863	0.00534468	0.0609833	1	leucine rich repeat containing 4.2
LOC110495059	NC_048581.1	17525937..17625582	0.1005	2.42213	5.3596	7.76e-06	0.000552478	0.334802	voltage-dependent T-type calcium channel subunit alpha-1I
LOC110525169	NC_048570.1	4643954..4650871	1.23904	2.41931	5.34916	7.93e-06	0.000563078	0.342351	endothelial lipase
lhfpl5a	NC_048571.1	38690340..38704044	0.0296101	2.41844	5.34592	2.72e-07	4e-05	0.0117525	LHFPL tetraspan subfamily member 5a
LOC118965294	NC_048571.1	complement(50937209..50939964)	0.0473789	2.41616	5.33749	0.00461338	0.0551359	1	uncharacterized LOC118965294
LOC118938529	NC_048577.1	9908096..9909121	0.114662	2.41162	5.32072	0.00116872	0.0217783	1	voltage-dependent T-type calcium channel subunit alpha-1I-like
LOC110507721	NC_048591.1	complement(20046750..20048124)	0.130379	2.4088	5.31033	0.00179364	0.0291091	1	claudin-4-like
LOC118943925	NC_048587.1	complement(57109060..57110865)	0.429971	2.40694	5.30347	9.67e-05	0.00350669	1	uncharacterized LOC118943925
LOC110509114	NC_048592.1	36569666..36576319	0.0536363	2.39994	5.27781	0.00268631	0.0384103	1	PX domain-containing protein 1
LOC110490153	NC_048579.1	complement(45840121..45889389)	0.010053	2.39689	5.26667	0.000210017	0.00636639	1	protein phosphatase 1H
loxa	NC_048569.1	complement(36066786..36076554)	0.103432	2.38159	5.21112	0.000245169	0.00707672	1	lysyl oxidase a
LOC110529039	NC_048571.1	79389098..79421631	0.0457212	2.37889	5.20138	0.000250445	0.00717782	1	phospholipid transfer protein
LOC118941440	NC_048583.1	8783867..8801257	0.0373434	2.37647	5.19264	6.76e-05	0.00268042	1	up-regulator of cell proliferation-like
LOC110491599	NC_048566.1	53894134..53898191	0.299481	2.36735	5.15992	1.49e-05	0.000891067	0.645048	uncharacterized LOC110491599
LOC110509317	NC_048593.1	11168585..11204291	0.00442485	2.36148	5.13898	0.000641156	0.0140972	1	electrogenic sodium bicarbonate cotransporter 4-like
LOC110519882	NC_048577.1	complement(66677331..66679483)	0.0947671	2.35159	5.10388	0.00125707	0.0229858	1	stonustoxin subunit beta-like
LOC118966677	NC_048574.1	complement(886116..891268)	0.173451	2.34345	5.07515	0.00464253	0.0553576	1	uncharacterized LOC118966677
kcnj13	NC_048591.1	complement(31774359..31779748)	1.26026	2.34117	5.06714	1.34e-13	3.87e-10	5.8e-09	potassium inwardly rectifying channel subfamily J member 13
LOC110522030	NC_048568.1	complement(8591404..8615635)	0.0274049	2.34043	5.06455	0.000618404	0.0137133	1	synaptotagmin-like protein 3
LOC110537362	NC_048576.1	complement(28895616..29021369)	0.0179054	2.33942	5.061	9.15e-05	0.0033677	1	glutamate receptor 3
LOC118964418	NC_048568.1	complement(2658600..2768773)	0.0107537	2.33682	5.05189	1.13e-06	0.000118686	0.0486614	uncharacterized LOC118964418
LOC110503381	NC_048588.1	complement(26208892..26241410)	0.00285363	2.33501	5.04555	0.00522313	0.0599241	1	endothelin-converting enzyme-like 1
LOC110504460	NC_050571.1	2438738..2486166	0.0103373	2.33318	5.03914	1.02e-05	0.000661136	0.439338	cysteinyl leukotriene receptor 1-like
tpo	NC_048589.1	complement(40147944..40173204)	1.00544	2.33046	5.02965	0.00499827	0.0582317	1	thyroid peroxidase
LOC118965296	NC_048571.1	52708612..52713563	0.417669	2.32369	5.00609	0.00209925	0.0324575	1	uncharacterized LOC118965296
LOC110494786	NC_048581.1	87508909..87515178	0.030572	2.3211	4.99713	0.00142032	0.0248645	1	chymotrypsin like elastase 1
LOC118937754	NC_048566.1	complement(15295302..15304688)	0.0417088	2.32093	4.99654	0.00371509	0.0481363	1	uncharacterized LOC118937754
LOC110515532	NC_048571.1	complement(11840744..11844731)	0.492742	2.31855	4.9883	5.68e-07	7.05e-05	0.0245272	uncharacterized LOC110515532
LOC118947909	NW_023493686.1	complement(608204..624608)	0.0576124	2.29375	4.90329	1.22e-05	0.000757028	0.525378	myosin heavy chain, fast skeletal muscle-like
oacyl	NC_048576.1	9616011..9624733	0.046652	2.28776	4.88297	0.00033783	0.00889468	1	O-acyltransferase like
LOC118964550	NC_048569.1	1252825..1255902	0.0563197	2.27921	4.85413	0.00453158	0.0545562	1	uncharacterized LOC118964550
LOC110527773	NC_048571.1	41661534..41728773	0.0293174	2.27817	4.85064	2.34e-10	1.51e-07	1.01e-05	potassium voltage-gated channel subfamily D member 3-like
LOC110492326	NC_048580.1	54948079..54949763	0.129798	2.27738	4.84798	0.000812094	0.0165806	1	N-alpha-acetyltransferase 80
LOC118942046	NC_048584.1	17838093..17843090	0.354984	2.27449	4.83826	0.00137174	0.0242899	1	uncharacterized LOC118942046
LOC110503979	NC_048588.1	20834482..20903349	0.0475053	2.27342	4.83467	2.25e-05	0.00120303	0.969644	CD166 antigen homolog A
lrmp	NC_048579.1	complement(53085647..53109210)	0.480286	2.2713	4.82758	1.89e-07	3.06e-05	0.00814541	lymphoid-restricted membrane protein
LOC110499440	NC_048584.1	36914324..36916187	0.10823	2.27099	4.82655	0.00212217	0.0326913	1	uncharacterized LOC110499440
LOC118943860	NC_048587.1	6005814..6068540	0.00748548	2.26952	4.82163	0.000861394	0.0173699	1	mucin-2-like
LOC110532240	NC_048573.1	complement(47409339..47496732)	0.00901313	2.26486	4.80607	1.17e-05	0.000733689	0.5047	multiple epidermal growth factor-like domains protein 6
ctc1	NC_048585.1	63832555..63879982	0.329575	2.26369	4.80218	3.15e-10	1.89e-07	1.36e-05	CTS telomere maintenance complex component 1
LOC110525767	NC_048570.1	complement(31973832..31984689)	0.199501	2.25768	4.78223	5.34e-11	4.73e-08	2.3e-06	neurofilament medium polypeptide
LOC110524866	NC_048569.1	complement(97156048..97157070)	0.12617	2.24998	4.75675	0.00406957	0.0507818	1	phosphatidylinositol 3,4,5-trisphosphate 5-phosphatase 1-like
LOC110526226	NC_048570.1	57928778..57936266	0.178083	2.24986	4.75636	0.000323659	0.0086643	1	fibroblast growth factor 4B
LOC118944233	NC_048589.1	complement(42747711..42748954)	0.201167	2.2473	4.74792	0.000909957	0.018065	1	uncharacterized LOC118944233
LOC118945281	NC_048593.1	3322159..3368426	0.0116666	2.24657	4.74554	0.000927477	0.0183355	1	laminin subunit beta-1-like
LOC110526926	NC_048570.1	complement(54410210..54424635)	0.157047	2.24211	4.73088	5.61e-10	2.95e-07	2.42e-05	ras association domain-containing protein 7
LOC110501414	NC_048586.1	complement(12648341..12683975)	0.547583	2.24179	4.72982	0.000286996	0.00792211	1	high affinity cGMP-specific 3',5'-cyclic phosphodiesterase 9A
dnaaf2	NC_048583.1	58300100..58308174	0.03875	2.23936	4.72189	0.000112278	0.00390704	1	dynein axonemal assembly factor 2
LOC118949698	NW_023493747.1	complement(57405..108420)	0.022992	2.23723	4.71492	2.31e-09	9.13e-07	9.95e-05	uncharacterized LOC118949698
LOC110500200	NC_048585.1	29189035..29194796	0.0511254	2.23454	4.70612	0.000588075	0.0132795	1	leiomodin-2
LOC110530077	NC_048572.1	complement(52303487..52313295)	0.51618	2.22828	4.68573	1.53e-05	0.000906516	0.661756	angiomotin-like 2a
LOC110525860	NC_048565.1	59599905..59608419	0.0143921	2.2281	4.68518	0.00274097	0.0389211	1	uncharacterized LOC110525860
zgc:109889	NC_048585.1	37248296..37311240	0.00912311	2.22645	4.6798	5.54e-06	0.000416147	0.238868	uncharacterized LOC110500826
LOC110531527	NC_048573.1	complement(13791610..13801901)	0.0487934	2.21605	4.64619	0.000207475	0.00631395	1	nuclear factor 7, ovary
prkar2ab	NC_048581.1	50290278..50301818	0.0610622	2.21352	4.63806	7.3e-07	8.59e-05	0.0315203	protein kinase, cAMP-dependent, regulatory, type II, alpha, B
LOC118936631	NW_023493678.1	644518..648747	0.0585181	2.21011	4.6271	0.00251003	0.0367295	1	uncharacterized LOC118936631
LOC110504214	NC_048589.1	25044862..25111937	0.00561054	2.20919	4.62416	0.000986971	0.019185	1	phospholipase DDHD1-like
LOC110505239	NC_048589.1	3384893..3574314	0.00667595	2.20793	4.62013	9.71e-06	0.000646757	0.419099	uncharacterized LOC110505239
zgc:174356	NC_048583.1	complement(35895612..35935389)	0.00314041	2.20572	4.61304	0.00277858	0.0393027	1	uncharacterized LOC110497738
LOC110531068	NC_050571.1	3917560..3948809	0.0589992	2.19268	4.57153	9.26e-08	1.72e-05	0.00399579	netrin receptor UNC5A
LOC110529724	NC_048572.1	complement(27287115..27308032)	0.122379	2.1884	4.55801	0.00275828	0.0390768	1	uncharacterized LOC110529724
pcloa	NW_023493882.1	649..39921	0.00698354	2.18081	4.53407	0.00274863	0.0389785	1	piccolo presynaptic cytomatrix protein a
LOC118938812	NC_048579.1	complement(49671334..49682202)	0.0215189	2.1751	4.51618	0.00440502	0.0535606	1	nestin-like
LOC110524356	NC_048569.1	65581422..65587007	9.61472	2.16823	4.49471	5.04e-05	0.00215573	1	cysteine-rich motor neuron 1 protein
LOC110495011	NC_048581.1	complement(2066903..2072186)	0.0352201	2.16736	4.492	0.00409549	0.0509316	1	gastrula zinc finger protein XlCGF57.1-like
LOC110490731	NC_048579.1	complement(43723357..43737731)	0.0195344	2.15402	4.45066	1.34e-05	0.000814336	0.576587	septin-5-like
LOC110502295	NC_048566.1	89937146..90043824	0.0455703	2.15118	4.44191	2.18e-09	8.78e-07	9.39e-05	cortactin-binding protein 2
LOC118965056	NC_048570.1	complement(91063850..91068906)	0.0516794	2.1501	4.4386	0.0039342	0.0497721	1	leucine-rich repeat extensin-like protein 5
LOC110534665	NC_048574.1	complement(63522150..63525968)	0.101751	2.134	4.38932	0.000817932	0.0166335	1	zinc finger protein 34
LOC118965352	NC_048571.1	complement(35099407..35200098)	0.00543231	2.12353	4.35758	4.46e-05	0.00197966	1	myb-like protein X
LOC110523723	NC_048569.1	36931737..36957641	0.516275	2.10248	4.29446	0.000145521	0.00481201	1	E3 ubiquitin-protein ligase RNF34
syndig1l	NC_048568.1	40182377..40265689	0.00459114	2.10206	4.29323	0.000906473	0.0180349	1	synapse differentiation inducing 1-like
LOC110511565	NC_048577.1	1405867..1417255	0.0597681	2.101	4.29007	0.000147146	0.00485122	1	zinc finger protein 135
LOC110527036	NC_048570.1	100198536..100252879	0.0118005	2.09634	4.27625	1.05e-06	0.000112286	0.0451389	aminopeptidase N
capn3b	NC_048572.1	complement(12374861..12412260)	0.0137261	2.09245	4.26471	3.34e-05	0.00161784	1	calpain 3b
LOC110508155	NC_048592.1	complement(9454427..9465088)	1.00562	2.09226	4.26416	6.74e-06	0.000490638	0.290949	DNA replication licensing factor MCM6
LOC110498820	NC_048584.1	2813598..2815641	0.395555	2.08046	4.22941	9.22e-06	0.000628799	0.39803	uncharacterized LOC110498820
LOC100136690	NC_048593.1	19673166..19676413	0.20796	2.07894	4.22495	9.05e-05	0.00334225	1	cyclin B1
LOC110505407	NC_048567.1	66783409..66787442	0.0274764	2.07698	4.21924	0.00480019	0.0567048	1	Fc receptor-like protein 5
LOC118940198	NC_048581.1	3355122..3359035	0.0611511	2.07686	4.21887	0.00128115	0.0232011	1	zinc finger protein 558-like
LOC110486175	NC_048577.1	complement(34231069..34247885)	0.0130287	2.07474	4.21269	0.000749421	0.0156751	1	uncharacterized LOC110486175
LOC110497104	NC_048582.1	complement(24280147..24371432)	0.00846038	2.07431	4.21142	2.31e-05	0.00123238	0.996993	zinc finger protein GLI2
LOC118941498	NC_048583.1	57163773..57167057	0.239583	2.07142	4.203	1.37e-06	0.000139883	0.0593104	uncharacterized LOC118941498
LOC118938475	NC_048577.1	complement(66751792..66775949)	0.818946	2.06647	4.18862	0.000176316	0.00559867	1	NACHT, LRR and PYD domains-containing protein 3-like
LOC110495507	NC_048582.1	13102629..13132209	0.0779107	2.06282	4.17801	0.000157252	0.00512916	1	tetraspanin-7
LOC118945270	NC_048593.1	complement(29999224..30001590)	0.159391	2.06236	4.1767	0.00471916	0.0559774	1	uncharacterized LOC118945270
rorb	NC_048575.1	complement(47721551..47758142)	0.0107161	2.06174	4.1749	0.000102379	0.00366502	1	RAR-related orphan receptor B
LOC110503694	NC_048588.1	complement(9924311..9941768)	0.0211788	2.0599	4.16957	6.33e-05	0.00254643	1	inositol-tetrakisphosphate 1-kinase 2-like
LOC110531721	NC_048587.1	8830205..8847400	0.0124345	2.05221	4.1474	0.00136289	0.0241829	1	myosin heavy chain, fast skeletal muscle
LOC110538691	NC_048576.1	complement(84249550..84272413)	0.0264322	2.03961	4.11135	0.000272523	0.00763996	1	calcium-binding mitochondrial carrier protein SCaMC-3
LOC118966020	NC_048573.1	complement(25409559..25411629)	0.324471	2.0382	4.10734	0.000665113	0.0144314	1	uncharacterized LOC118966020
LOC110498477	NC_048583.1	complement(16663655..16675842)	0.083883	2.0362	4.10163	0.000503285	0.011797	1	uncharacterized LOC110498477
LOC110518098	NC_048576.1	complement(100942174..101130515)	0.043322	2.03244	4.09095	7.83e-10	3.8e-07	3.38e-05	NLR family CARD domain-containing protein 3-like
LOC110487842	NC_050572.1	complement(5782240..5810668)	0.0202339	2.02995	4.0839	0.00115825	0.0216466	1	acetylcholinesterase collagenic tail peptide-like
LOC110538175	NC_048576.1	69907421..69935378	0.00886694	2.02641	4.07391	0.00184966	0.0296943	1	disintegrin and metalloproteinase domain-containing protein 11
LOC110525341	NC_048570.1	17488588..17496137	0.244784	2.02488	4.06958	0.00292155	0.0408401	1	serine/threonine-protein kinase Chk2
mtus2a	NC_048593.1	45204557..45377103	0.0167153	2.01892	4.05279	4.87e-09	1.68e-06	0.000210039	microtubule associated tumor suppressor candidate 2a
LOC118964642	NC_048569.1	complement(73844852..73847759)	0.208654	2.0154	4.04293	0.000555434	0.0127124	1	uncharacterized LOC118964642
LOC110503453	NC_048588.1	13419426..13421733	0.20624	2.01065	4.02964	3.01e-05	0.00151424	1	uncharacterized LOC110503453
LOC110516909	NW_023493659.1	complement(816469..881063)	0.0325936	2.0073	4.02028	1.59e-05	0.000935247	0.686471	glutamate receptor 2
LOC118936306	NC_048580.1	59810471..59819919	2.27551	2.00558	4.0155	1.62e-05	0.000948359	0.699889	cytosolic sulfotransferase 3-like
LOC110496985	NC_048582.1	7381975..7406885	0.0907124	2.00484	4.01343	0.00321654	0.0437038	1	uncharacterized LOC110496985
LOC118940427	NC_048581.1	complement(40301363..40311294)	0.0547408	1.99723	3.99233	0.00109758	0.0208051	1	uncharacterized LOC118940427
LOC110490222	NC_048579.1	complement(49264705..49305695)	0.191418	1.99442	3.98455	1.8e-05	0.00102553	0.776326	ras-related and estrogen-regulated growth inhibitor
LOC118944101	NC_048588.1	complement(24481817..24494803)	0.0812487	1.99237	3.97891	2.12e-05	0.00115814	0.914928	uncharacterized LOC118944101
LOC110517324	NC_048586.1	47856330..47877746	0.00937153	1.99081	3.9746	0.000198869	0.00612111	1	desmin
LOC118936702	NC_048574.1	48837072..48838821	0.160461	1.99054	3.97386	0.00193183	0.0307029	1	uncharacterized LOC118936702
LOC118964976	NC_048570.1	92092621..92097625	0.105073	1.98723	3.96475	0.00255456	0.0372422	1	uncharacterized LOC118964976
LOC110520795	NC_048567.1	8417943..8421019	3.57198	1.98691	3.96386	1.39e-10	9.86e-08	6.02e-06	growth hormone secretagogue receptor type 1
LOC110506823	NC_048570.1	81551186..81568248	0.0111826	1.97977	3.94431	0.00310694	0.0426956	1	hyaluronan and proteoglycan link protein 3
LOC110500888	NC_048585.1	complement(53370137..53405755)	0.139844	1.97842	3.94061	0.000786728	0.0162283	1	E3 ubiquitin-protein ligase pellino homolog 1-like
LOC118946056	NC_050571.1	12908624..12967734	0.0153546	1.97233	3.92402	0.000430984	0.0105552	1	serine/threonine-protein phosphatase 2A 55 kDa regulatory subunit B
LOC110504578	NC_050571.1	complement(12114414..12121490)	0.019409	1.96726	3.91024	0.00444493	0.0538798	1	ankyrin repeat and SOCS box protein 12
LOC118943874	NC_048566.1	98161662..98269443	0.317333	1.95748	3.88382	5.89e-05	0.00242469	1	tetraspanin-18-like
LOC110488871	NC_048578.1	13990607..14059963	0.0038157	1.95503	3.87725	0.000860323	0.0173565	1	complexin-1
LOC118944725	NC_048567.1	82161157..82197813	0.0053828	1.95033	3.86463	0.000852441	0.0172055	1	trophinin-like
LOC110533668	NC_048574.1	complement(32973417..32977176)	3.28608	1.94581	3.85253	5.37e-11	4.73e-08	2.32e-06	cytoskeleton-associated protein 2
LOC110536534	NC_048575.1	complement(5546408..5626954)	0.0198112	1.94193	3.84219	1.48e-05	0.000882466	0.637141	extracellular sulfatase Sulf-1
LOC110521071	NC_048568.1	complement(28571419..28584042)	0.017395	1.94113	3.84007	0.00368717	0.0479399	1	fermitin family homolog 1
piwil1	NC_048570.1	complement(24873223..24885005)	0.034568	1.93907	3.83458	0.00268047	0.0383649	1	piwi-like RNA-mediated gene silencing 1
LOC110493175	NC_048566.1	61183843..61191849	0.0444327	1.9384	3.8328	0.00103762	0.0199361	1	fibulin-7
LOC110531539	NC_048573.1	complement(13989782..14002060)	0.0918443	1.93239	3.81686	2.52e-05	0.00131617	1	uncharacterized LOC110531539
LOC110498390	NC_048583.1	complement(57304724..57400864)	0.111267	1.93178	3.81525	4.25e-09	1.51e-06	0.000183495	ribosomal protein S6 kinase alpha-1
LOC110510416	NC_048566.1	11416206..11458431	0.02134	1.92881	3.8074	0.000904006	0.0180021	1	regulator of G-protein signaling 22
LOC110507730	NC_048591.1	20194684..20301815	0.00470201	1.92293	3.79192	9.05e-05	0.00334225	1	calcium-binding protein 8
LOC110489301	NC_050572.1	complement(34584866..34622354)	0.0699193	1.92262	3.79112	0.00348891	0.046169	1	voltage-dependent calcium channel gamma-7 subunit
LOC110498384	NC_048583.1	52004125..52035886	6.07432	1.92042	3.78533	2.37e-05	0.00125801	1	phosphatidate phosphatase LPIN1
LOC110507713	NC_048591.1	complement(19963198..19979976)	0.037337	1.91991	3.784	9.3e-05	0.00340827	1	phosphoserine phosphatase
LOC110534570	NC_048583.1	3912487..4229364	0.010317	1.91977	3.78363	1.24e-06	0.000128364	0.0533995	zeta-sarcoglycan-like
LOC110530137	NC_048572.1	54407457..54442078	0.00513023	1.91599	3.77374	0.00498868	0.0581671	1	homer protein homolog 3
LOC118939575	NC_048580.1	69124877..69168201	0.14686	1.91362	3.76753	0.000440192	0.010732	1	regulator of G-protein signaling 3-like
LOC110494775	NC_048581.1	complement(85344521..85425394)	0.0124681	1.91311	3.76619	0.000151687	0.00497398	1	neurexophilin-2
LOC110516585	NC_048592.1	9472249..9474057	0.0921093	1.90594	3.74752	0.00279551	0.0394618	1	C-X-C chemokine receptor type 4
LOC110514977	NC_048579.1	complement(74419928..74421766)	0.647876	1.90362	3.7415	0.000171343	0.0054933	1	protein FAM111A
LOC110492801	NC_048580.1	5196694..5243823	0.460745	1.90095	3.7346	1.94e-07	3.12e-05	0.00835724	calpain-1 catalytic subunit
LOC110501614	NC_048586.1	25193435..25223476	0.11602	1.90043	3.73324	0.000294606	0.00807183	1	OX-2 membrane glycoprotein
LOC110520859	NC_048567.1	8415151..8417910	0.366969	1.89923	3.73014	1.83e-06	0.000175226	0.0788516	protein phosphatase 1 regulatory subunit 35
LOC110512946	NC_048574.1	complement(83606709..83611790)	2.66993	1.89786	3.72659	3.52e-06	0.000292935	0.15174	NACHT, LRR and PYD domains-containing protein 1 homolog
LOC110512934	NC_048574.1	complement(85759381..85847309)	0.00400748	1.89695	3.72425	0.00436837	0.0532713	1	calcium/calmodulin-dependent protein kinase type II delta chain
LOC118947068	NW_023493661.1	complement(1158496..1215341)	0.00811492	1.89035	3.70726	3.1e-05	0.0015416	1	voltage-dependent calcium channel gamma-3 subunit-like
map6d1	NC_048572.1	80328531..80339721	0.0276656	1.88221	3.68638	0.00234186	0.0350775	1	MAP6 domain containing 1
LOC110499429	NC_048584.1	complement(36182780..36196450)	0.0682435	1.88053	3.68209	0.00180839	0.0292125	1	uncharacterized LOC110499429
LOC110501352	NC_048586.1	9384301..9387652	0.157833	1.87969	3.67997	0.00103393	0.0198741	1	probable G-protein coupled receptor 34
LOC110534704	NC_048574.1	62524812..62527544	0.324441	1.87876	3.67759	6.79e-05	0.00268521	1	zinc finger protein 19
LOC110538989	NC_048566.1	24685282..24723373	0.00372405	1.87612	3.67085	0.00452868	0.0545562	1	uncharacterized LOC110538989
LOC110485437	NC_048577.1	complement(5092615..5094351)	0.117743	1.87501	3.66805	0.00345932	0.0459182	1	uncharacterized LOC110485437
gnai2b	NC_048581.1	complement(80683183..80781256)	0.139408	1.86888	3.6525	0.00202569	0.0316375	1	guanine nucleotide binding protein (G protein), alpha inhibiting activity polypeptide 2b
LOC118942866	NC_048585.1	9532104..9722986	0.00261727	1.86711	3.64801	0.000192609	0.0059839	1	transmembrane protein 178B
zgc:111976	NC_048579.1	25652738..25662668	0.305103	1.86426	3.64082	3.74e-08	8.36e-06	0.00161272	Med1 domain-containing protein
chl1b	NC_048571.1	complement(45236873..45312977)	0.0126032	1.86367	3.63932	1.76e-05	0.00100283	0.758142	cell adhesion molecule L1-like b
LOC118938853	NC_048579.1	74134220..74140504	0.0577562	1.857	3.62253	0.00185141	0.0297114	1	uncharacterized LOC118938853
LOC110536527	NC_048575.1	4491768..4568591	0.00830795	1.85329	3.61323	0.00213772	0.0328289	1	transient receptor potential cation channel subfamily A member 1
LOC110493747	NC_048581.1	complement(32485592..32492026)	68.353	1.85071	3.60677	0.00202785	0.0316599	1	cytochrome P450 2B4
actc1a	NC_048568.1	37870752..37878518	0.0243341	1.84449	3.59127	0.00522409	0.0599241	1	actin alpha cardiac muscle 1a
LOC110487735	NC_048578.1	complement(13332261..13348339)	0.00965258	1.8429	3.58731	0.00312645	0.0429121	1	calcium-binding protein 2
LOC110529043	NC_048571.1	complement(80261240..80353006)	0.0112372	1.83939	3.57859	0.000297664	0.00810791	1	collagen alpha-1(II) chain
LOC110504360	NC_048581.1	complement(92449258..92659038)	0.0129044	1.83887	3.5773	0.000272647	0.00763996	1	plasma membrane calcium-transporting ATPase 2
pdzd3b	NC_048574.1	52606343..52620412	0.0287253	1.83771	3.57443	0.000712211	0.0151399	1	PDZ domain containing 3b
LOC110504217	NC_048589.1	26582859..26623165	0.0504334	1.83582	3.56975	1.14e-05	0.000719003	0.492151	potassium channel subfamily K member 10
LOC110529113	NC_048565.1	complement(73826424..73886957)	0.0069599	1.83416	3.56563	0.000150226	0.00493356	1	E3 ubiquitin-protein ligase NEURL1
LOC110490560	NC_048579.1	62077976..62080953	1.81457	1.83209	3.56053	6.17e-08	1.26e-05	0.00266412	malonyl-CoA-acyl carrier protein transacylase, mitochondrial-like
LOC110499334	NC_048584.1	32291265..32476165	0.0353943	1.82642	3.54656	0.000334212	0.00884257	1	zinc finger matrin-type protein 4
LOC110538785	NW_023493685.1	22579..25299	0.327321	1.82394	3.54047	0.00249747	0.0365706	1	parvalbumin beta 1
omgb	NC_048588.1	complement(25165782..25171980)	0.0413075	1.82087	3.53295	0.00316609	0.0432773	1	oligodendrocyte myelin glycoprotein b
LOC110494910	NW_023493692.1	complement(265483..272749)	0.0474333	1.81969	3.53006	4.61e-05	0.0020259	1	gastrula zinc finger protein XlCGF17.1
LOC110530513	NC_048572.1	complement(73199143..73216938)	2.39519	1.81792	3.52573	4.64e-06	0.000361066	0.200391	alanine aminotransferase 2-like
LOC118947131	NW_023493665.1	107069..305241	0.00218744	1.81748	3.52464	6.01e-05	0.00245589	1	glypican-6-like
LOC110523547	NC_048569.1	28464099..28467134	0.0826737	1.81724	3.52407	0.00157181	0.0266099	1	coiled-coil domain-containing protein 152
LOC110526168	NC_048570.1	complement(55568135..55703094)	0.0502856	1.81715	3.52384	5.45e-08	1.14e-05	0.00235037	neuron navigator 2
LOC118948979	NW_023493730.1	74368..80442	0.62278	1.80967	3.50563	0.000240039	0.00696129	1	dynactin subunit 6-like
LOC110507087	NC_048591.1	16408403..16410705	0.586756	1.8077	3.50084	2.38e-05	0.00126012	1	caspase-1
ush1c	NC_048566.1	57606860..57655596	0.00723051	1.80447	3.493	0.00493175	0.0578067	1	Usher syndrome 1C
LOC110503296	NC_048585.1	63608671..63655491	0.027058	1.79746	3.47607	0.000344398	0.00901263	1	zinc finger CW-type PWWP domain protein 1
LOC110531693	NC_048573.1	19825712..19853720	0.0134771	1.79685	3.4746	0.00148042	0.025605	1	nectin-4
LOC110490357	NC_048579.1	55569924..55583925	0.371196	1.7956	3.47159	3.37e-07	4.71e-05	0.0145466	store-operated calcium entry regulator STIMATE
LOC110491645	NC_048580.1	complement(22707671..22759869)	0.0289744	1.79506	3.47031	8.61e-05	0.00323395	1	myosin-binding protein C, fast-type
LOC110509131	NC_048592.1	38534557..38549486	0.0158713	1.79204	3.46303	0.00327989	0.0442857	1	noelin-3
LOC110539076	NC_048576.1	complement(97620303..97715255)	0.0416675	1.78814	3.45369	0.000353197	0.00914857	1	rab11 family-interacting protein 4A-like
ubap1lb	NC_048590.1	complement(42628678..42642253)	0.0379846	1.78761	3.45242	0.00247399	0.0363407	1	ubiquitin associated protein 1-like b
LOC118936671	NC_048571.1	complement(725167..818367)	0.00901995	1.77849	3.43066	4.64e-05	0.0020321	1	dachshund homolog 1-like
LOC110523013	NC_048569.1	80595287..80786127	0.00599705	1.77458	3.42138	2.15e-05	0.00116721	0.926765	rho GTPase-activating protein 39-like
oclnb	NC_048575.1	77676100..77692300	0.0421007	1.77295	3.41752	0.00297426	0.041416	1	occludin b
LOC110506377	NC_048590.1	20651260..20856868	0.0401971	1.76525	3.39933	0.000797126	0.0163689	1	zinc finger protein 536
LOC118942903	NC_048585.1	complement(19510447..19512200)	0.18212	1.76456	3.3977	0.00496924	0.0580189	1	Ig kappa-b4 chain C region-like
LOC100272211	NC_048579.1	55056852..55063742	1.34768	1.76099	3.3893	0.00169717	0.0281361	1	suppressor of cytokine signaling 2
LOC110515973	NW_023493697.1	complement(504171..509308)	2.37526	1.74399	3.34961	0.000326848	0.00871722	1	phospholipase A2
LOC110536759	NC_048576.1	complement(3584075..3764712)	0.00306713	1.74374	3.34902	0.000401872	0.0100089	1	ephrin type-A receptor 5
LOC110497431	NC_048583.1	17398188..17414910	1.26211	1.74327	3.34794	1.15e-09	5.07e-07	4.98e-05	membrane-spanning 4-domains subfamily A member 12
LOC110529158	NC_048572.1	3341581..3363912	0.486842	1.74024	3.34092	0.00520073	0.0597984	1	L-threonine 3-dehydrogenase, mitochondrial
LOC110517966	NC_048567.1	30685494..30697207	0.138442	1.73992	3.34016	0.000122577	0.00419143	1	cell division cycle-associated protein 3
LOC110506079	NC_048566.1	6841032..6842093	1.28121	1.73981	3.33992	9.41e-07	0.0001031	0.0406213	uncharacterized LOC110506079
LOC110486268	NC_048577.1	complement(37609264..37617259)	21.8111	1.72804	3.31278	6.11e-06	0.00045257	0.263516	uncharacterized LOC110486268
LOC110536592	NC_048575.1	complement(26849903..26882829)	0.0132077	1.72706	3.31053	0.00260038	0.0376811	1	homeobox protein Mohawk
LOC110504839	NC_050571.1	25551577..25576248	0.0411139	1.7231	3.30146	0.000108752	0.00381685	1	carnosine synthase 1
LOC118945292	NC_048593.1	36637911..36644151	0.147748	1.72065	3.29586	0.00441613	0.0536211	1	uncharacterized LOC118945292
LOC110538381	NC_048576.1	complement(75291945..75366262)	0.00450469	1.71769	3.2891	0.00186211	0.0298609	1	protein shisa-9-like
LOC110490688	NC_048585.1	2445606..2447578	0.24171	1.71273	3.27781	6.59e-05	0.00262636	1	uncharacterized LOC110490688
LOC110494664	NC_048581.1	complement(79933866..79938222)	0.0972669	1.71168	3.27543	0.00379882	0.0488033	1	retinol binding protein 7b, cellular
LOC118960363	NW_023494055.1	complement(62406..67009)	1.05464	1.71036	3.27243	0.00013446	0.00450142	1	pleckstrin homology domain-containing family A member 8-like
LOC118938358	NC_048577.1	65529908..65878033	0.0576462	1.70967	3.27085	0.00323949	0.0439464	1	glutamate receptor ionotropic, NMDA 2A-like
LOC118944420	NC_048590.1	complement(31417570..31419286)	0.222971	1.70669	3.26411	0.00338952	0.0452851	1	uncharacterized LOC118944420
LOC110520821	NC_048567.1	complement(9559133..9594654)	0.0990249	1.69687	3.24197	0.000351927	0.00913125	1	potassium/sodium hyperpolarization-activated cyclic nucleotide-gated channel 1-like
LOC118964741	NC_048569.1	complement(15125762..15127293)	0.260757	1.69476	3.23723	0.00234643	0.0351094	1	golgin subfamily A member 6-like protein 6
LOC118954896	NW_023493842.1	complement(1109..1262)	2.27653	1.69458	3.23683	0.00221811	0.0337749	1	5.8S ribosomal RNA
LOC110539039	NW_023493685.1	53173..57897	1.15826	1.69387	3.23523	0.000232118	0.00676338	1	aminoacyl tRNA synthase complex-interacting multifunctional protein 2
nfascb	NC_048573.1	57120186..57136910	0.214805	1.69068	3.2281	5.71e-06	0.000427685	0.246347	neurofascin homolog (chicken) b
LOC110506625	NC_048590.1	complement(31406427..31407830)	1.33507	1.68953	3.22552	0.000270805	0.00761819	1	serine-rich adhesin for platelets
LOC110511221	NC_048577.1	60353061..60366991	7.08128	1.68921	3.2248	0.000283711	0.00784808	1	cytochrome P450 2K4-like
dync1i1	NC_048566.1	5542994..5572618	0.00703751	1.68706	3.22	0.00144169	0.0251469	1	dynein, cytoplasmic 1, intermediate chain 1
LOC118964709	NC_048569.1	100145603..100157146	0.0488298	1.68217	3.20911	0.00154003	0.0262988	1	uncharacterized LOC118964709
LOC110530773	NC_048572.1	82525950..82535140	0.0786042	1.68207	3.20889	0.000101287	0.00363455	1	protein shisa-like-2A
birc5a	NC_048587.1	complement(49584476..49587935)	0.301352	1.68142	3.20743	0.0019196	0.0305782	1	baculoviral IAP repeat containing 5a
LOC118942967	NC_048565.1	17834974..17836939	0.168069	1.67471	3.19256	0.00048568	0.0114841	1	potassium voltage-gated channel subfamily V member 2-like
LOC118949616	NW_023493746.1	145580..147106	0.379879	1.66747	3.17656	0.00165683	0.0276692	1	uncharacterized LOC118949616
LOC110515429	NC_048574.1	85198005..85217743	0.013023	1.66514	3.17144	0.00291499	0.0407617	1	dihydropyrimidinase-related protein 1-like
cpa6	NC_048575.1	14468990..14513210	0.00886019	1.66151	3.16348	0.00498379	0.0581572	1	carboxypeptidase A6
igfbp1a	NC_048569.1	82218472..82220496	0.478523	1.6612	3.16281	0.00179462	0.0291139	1	insulin-like growth factor binding protein 1a
LOC110506769	NC_048590.1	39113816..39230439	0.00244163	1.65563	3.15061	0.00168714	0.0279912	1	FERM domain-containing protein 5
trpm5	NC_048570.1	complement(90360429..90403385)	0.00966057	1.65264	3.14409	0.00164303	0.0275133	1	transient receptor potential cation channel, subfamily M, member 5
ttc39a	NC_048569.1	complement(68979017..69023944)	0.0126549	1.65259	3.14398	9.37e-05	0.00342511	1	tetratricopeptide repeat domain 39A
LOC110518394	NC_048579.1	65304701..65866042	0.00860448	1.65144	3.14147	2.76e-08	6.68e-06	0.00118971	voltage-dependent L-type calcium channel subunit alpha-1C
LOC110500557	NC_048566.1	96971391..97028188	0.0228485	1.65124	3.14103	1.74e-05	0.000997927	0.752135	1-phosphatidylinositol 4,5-bisphosphate phosphodiesterase zeta-1
LOC110517410	NW_023493662.1	207287..225896	0.385882	1.64126	3.11938	3.56e-08	8.05e-06	0.00153694	tripartite motif-containing protein 16
LOC118942909	NC_048585.1	complement(21403764..21408873)	0.0413511	1.64118	3.11921	0.00233396	0.0350317	1	uncharacterized LOC118942909
LOC110495064	NC_048577.1	9842448..9906194	0.00961782	1.63805	3.11245	0.00078495	0.0162149	1	voltage-dependent T-type calcium channel subunit alpha-1I-like
LOC110485951	NC_048577.1	22124284..22153833	0.0159991	1.63574	3.10746	0.00356341	0.0468246	1	sphingosine kinase 1
LOC110504553	NC_050571.1	8501505..8601425	0.0021484	1.63442	3.10464	0.00371222	0.0481205	1	glycine receptor subunit alphaZ1
LOC118959582	NC_048567.1	49757817..49767356	0.0369386	1.6318	3.099	0.00261943	0.0378504	1	uncharacterized LOC118959582
LOC110485942	NC_048577.1	complement(21755738..21916926)	0.00496841	1.63036	3.09589	1.44e-05	0.000864297	0.620565	alpha-1,6-mannosylglycoprotein 6-beta-N-acetylglucosaminyltransferase B
LOC110489418	NC_048566.1	39328460..39337579	0.157514	1.6286	3.09213	0.00111709	0.0211244	1	cell division cycle-associated protein 3
LOC110500454	NC_048585.1	complement(42220135..42252942)	0.0126209	1.62427	3.08286	0.000299452	0.00813743	1	protein inturned
LOC110531528	NC_048573.1	complement(13801901..13810848)	0.0932052	1.6221	3.07824	0.00177087	0.0288687	1	E3 ubiquitin-protein ligase TRIM7
LOC110496642	NC_048582.1	complement(59906906..59932090)	0.0246512	1.62128	3.07648	0.00180602	0.0292001	1	syndetin-like
kirrel3b	NC_048591.1	complement(25063944..25274982)	0.00247279	1.61993	3.07361	0.000118777	0.00408356	1	kirre like nephrin family adhesion molecule 3b
LOC110528816	NC_048571.1	complement(23393122..23552928)	0.00654798	1.61949	3.07267	0.000553239	0.0126854	1	low-density lipoprotein receptor-related protein 1B
LOC110515273	NW_023493669.1	692086..701194	0.0731334	1.61848	3.07051	0.000654635	0.014292	1	serine/threonine-protein kinase PLK1
LOC118938283	NC_048577.1	complement(36798804..36802004)	1.24907	1.61828	3.07009	0.00217819	0.033308	1	heat shock 70 kDa protein-like
LOC110489549	NC_048579.1	complement(8190877..8375654)	0.031396	1.61597	3.06518	5.04e-08	1.08e-05	0.00217417	guanine nucleotide exchange factor VAV3
LOC118941214	NC_048582.1	complement(70570629..70608051)	0.00486711	1.61514	3.06341	0.00370798	0.048109	1	N-terminal EF-hand calcium-binding protein 1-like
LOC110521136	NC_050570.1	608566..610267	0.388104	1.61454	3.06214	6.97e-05	0.00274149	1	uncharacterized LOC110521136
LOC110486757	NC_048577.1	51898925..51899713	0.62266	1.61243	3.05767	0.00183116	0.029463	1	Ig heavy chain V region-like
LOC110515254	NC_048577.1	complement(67685510..67869708)	1.06254	1.61036	3.05327	2.37e-05	0.00125875	1	NACHT, LRR and PYD domains-containing protein 12
LOC110529548	NC_048572.1	complement(19170773..19333997)	0.0114779	1.6084	3.04914	0.000178228	0.00564945	1	receptor-type tyrosine-protein phosphatase kappa
LOC110497392	NC_048583.1	complement(13453299..13559522)	0.00260349	1.60458	3.04107	0.00419899	0.051786	1	glycine receptor subunit alpha-3
LOC110538919	NC_048576.1	58691117..58824571	0.011246	1.59904	3.02942	0.00494911	0.0579123	1	phospholipid-transporting ATPase IA
LOC110488025	NC_050572.1	17294343..17360159	0.162713	1.59552	3.02203	6.24e-07	7.6e-05	0.02691	cyclin-dependent kinase 6
LOC110521357	NC_050570.1	13303470..13309730	0.052412	1.59505	3.02105	0.000797332	0.0163689	1	troponin I, fast skeletal muscle
chchd4a	NC_048581.1	complement(73051185..73053144)	0.267043	1.59387	3.01857	0.0015555	0.0264583	1	coiled-coil-helix-coiled-coil-helix domain containing 4a
LOC118936381	NC_048574.1	80691018..80713764	0.080127	1.5887	3.00779	0.00119414	0.02211	1	dihydropyrimidinase-related protein 1-like
LOC110489919	NC_048566.1	42150330..42217775	0.00443951	1.58585	3.00184	0.00196728	0.0310683	1	clathrin coat assembly protein AP180
LOC110498033	NC_048583.1	complement(47706502..47725019)	0.366496	1.58498	3.00003	9.9e-06	0.000652432	0.427343	uncharacterized LOC110498033
LOC118936645	NW_023493808.1	16804..124204	0.00648827	1.57911	2.98785	0.000382854	0.00966159	1	protein diaphanous homolog 3-like
LOC110506659	NC_048590.1	32677675..32678990	3.03154	1.57759	2.9847	0.00507833	0.0587805	1	serum amyloid A-5 protein
LOC110485316	NW_023493695.1	complement(166205..169860)	0.258805	1.57712	2.98373	0.000433189	0.0105852	1	toll-like receptor 13
LOC110521381	NC_050570.1	13914886..13945122	0.297088	1.57652	2.98249	5.11e-05	0.0021779	1	uncharacterized LOC110521381
LOC118945365	NC_048593.1	29487508..29497285	0.306365	1.57586	2.98113	0.000230244	0.00672242	1	uncharacterized LOC118945365
LOC110507542	NC_048591.1	10787642..10805536	63.6998	1.57405	2.97738	1.99e-05	0.00110206	0.860709	nucleolar protein dao-5
LOC110498801	NC_048584.1	complement(1486853..1489531)	0.115806	1.57218	2.97353	0.00232077	0.0349513	1	noggin-2
LOC110522089	NC_048568.1	complement(12073509..12106964)	0.0629819	1.56831	2.96556	0.00120239	0.0222117	1	titin
wnt4a2	NC_048581.1	complement(65069487..65102532)	0.0217677	1.56746	2.96382	2.05e-05	0.00112846	0.885688	wingless-type MMTV integration site family member 4a2
LOC110522819	NC_048569.1	21050936..21099289	0.0434385	1.56639	2.96163	0.000112977	0.00392536	1	electrogenic sodium bicarbonate cotransporter 4-like
ltk	NC_048589.1	12825231..12898329	0.00622253	1.56549	2.95978	0.00117793	0.02191	1	leukocyte receptor tyrosine kinase
LOC118944362	NC_048589.1	complement(35624666..35691185)	0.00615197	1.56326	2.95521	0.00154393	0.0263389	1	uncharacterized LOC118944362
LOC110498417	NC_048583.1	64971235..65020599	0.0101556	1.5631	2.95488	0.00134616	0.02398	1	calpain-3-like
LOC110488581	NC_048578.1	4327546..4477610	0.00390995	1.56101	2.9506	0.000299408	0.00813743	1	5-hydroxytryptamine receptor 4-like
LOC118937847	NC_048576.1	complement(101253586..101258211)	0.268056	1.55569	2.93975	0.0014897	0.0257242	1	NACHT, LRR and PYD domains-containing protein 12-like
LOC110525418	NC_048570.1	20039566..20064147	0.0102387	1.55505	2.93844	0.00311716	0.0427982	1	leucine zipper putative tumor suppressor 1
LOC110515522	NC_048580.1	77347972..77447076	0.091606	1.55038	2.92894	0.00128199	0.0232025	1	nerve growth factor-like
LOC110509072	NC_048592.1	complement(34713267..34728197)	0.514135	1.5503	2.92879	1.96e-06	0.000185139	0.0844235	sodium/potassium-transporting ATPase subunit beta-3-like
LOC110522167	NC_048565.1	complement(36290706..36322277)	0.014615	1.54776	2.92363	0.00341032	0.0455198	1	putative adenosylhomocysteinase 3
LOC110490540	NC_048579.1	61898859..61900271	0.383274	1.54432	2.91666	0.00173657	0.0285587	1	Ig kappa-b4 chain C region-like
LOC110486183	NC_048577.1	34458108..34491094	0.117307	1.54129	2.91054	0.000494896	0.0116765	1	rap guanine nucleotide exchange factor-like 1
hivep2a	NC_048572.1	complement(22970089..23066952)	0.225356	1.53933	2.90659	1.96e-07	3.15e-05	0.00847106	HIVEP zinc finger 2a
LOC110510065	NC_048593.1	complement(32282401..32287263)	0.0776916	1.53681	2.90153	0.00107337	0.0204559	1	SH3 domain-containing kinase-binding protein 1
LOC110486045	NC_048577.1	25168165..25188384	0.107365	1.53371	2.89529	0.00441187	0.0535995	1	3-oxo-5-alpha-steroid 4-dehydrogenase 2
msh4	NC_048589.1	complement(21134902..21141910)	0.0710446	1.53282	2.8935	0.00166482	0.0277194	1	mutS homolog 4
LOC110518258	NC_048565.1	complement(86783824..86864120)	0.00494639	1.53073	2.88933	0.00120864	0.0222987	1	protein eyes shut homolog
LOC110508040	NC_048566.1	complement(15076722..15079165)	1.16198	1.53068	2.88921	0.000391197	0.00979764	1	transmembrane protein 244
LOC110490553	NC_048579.1	62004772..62006721	0.424036	1.52971	2.88727	0.000377359	0.00956767	1	Ig kappa-b4 chain C region-like
LOC110518947	NC_048582.1	complement(6214712..6309934)	0.00831012	1.52948	2.88683	0.00029761	0.00810791	1	dachshund homolog 1
LOC110525935	NC_048570.1	complement(39901532..39905407)	0.158636	1.52883	2.88552	0.00479894	0.0567048	1	myosin regulatory light chain 2, atrial isoform-like
LOC118938474	NC_048577.1	66292403..66293867	0.700278	1.52849	2.88484	0.00284659	0.04004	1	stonustoxin subunit beta-like
slc25a44a	NC_048566.1	complement(53373232..53396108)	0.792388	1.52625	2.88037	9.82e-09	2.89e-06	0.000423807	solute carrier family 25 member 44a
meiob	NC_048587.1	complement(48537892..48544347)	0.154109	1.51806	2.86405	0.00091545	0.0181546	1	meiosis specific with OB-fold
LOC110528124	NC_048571.1	complement(59726412..59729413)	0.232055	1.51733	2.86261	0.000430023	0.0105376	1	peptidyl-prolyl cis-trans isomerase FKBP11
LOC118965331	NC_048571.1	2376579..2432653	0.00393866	1.51524	2.85846	0.00386121	0.0491078	1	ephrin type-A receptor 6-like
LOC110500832	NC_048585.1	complement(40416593..40444564)	0.0217836	1.51368	2.85537	0.000251503	0.00719226	1	uncharacterized LOC110500832
LOC110502682	NC_048587.1	37364325..37492607	0.00344308	1.50943	2.84697	0.00410894	0.0510571	1	KH domain-containing, RNA-binding, signal transduction-associated protein 2-like
LOC110507083	NC_048591.1	complement(15090753..15161069)	0.165871	1.50925	2.84662	1.59e-06	0.000157599	0.0687131	sortilin-related receptor
rbp2	NC_048580.1	14166081..14167981	276.928	1.50547	2.83917	0.000248963	0.00715756	1	retinol-binding protein 2
LOC118964310	NC_048567.1	complement(63706568..63710488)	0.324533	1.49902	2.82651	2.52e-05	0.00131617	1	E3 SUMO-protein ligase RanBP2-like
LOC110501933	NC_048586.1	complement(45550854..45578906)	0.0603263	1.49508	2.8188	0.000392414	0.00982241	1	trafficking protein particle complex subunit 10
bricd5	NC_048584.1	22744224..22748899	0.268791	1.49294	2.81463	0.00238345	0.0354666	1	BRICHOS domain containing 5
LOC110502609	NC_048587.1	32983472..33000172	0.0796589	1.48837	2.80573	1.14e-05	0.000719003	0.492517	inorganic pyrophosphatase
LOC110521035	NC_048568.1	complement(6871883..6970539)	1.10972	1.48628	2.80166	0.00462003	0.0551821	1	glutamate receptor ionotropic, kainate 2
colca2	NC_048588.1	12701341..12706586	0.386999	1.48296	2.79521	0.00060613	0.0135281	1	colorectal cancer associated 2
tpx2	NC_048573.1	42546845..42556493	0.211183	1.48215	2.79364	0.00122022	0.0224355	1	TPX2 microtubule nucleation factor
LOC110508332	NC_048592.1	1803794..1836904	0.0194381	1.47004	2.7703	0.000249566	0.00717012	1	junctional protein associated with coronary artery disease homolog
LOC118937375	NC_048566.1	5978266..5979890	1.4746	1.46712	2.76469	1.38e-06	0.000139939	0.0594742	uncharacterized LOC118937375
LOC118937371	NC_048575.1	complement(58723012..58726776)	0.124944	1.46625	2.76304	0.00446734	0.0540124	1	uncharacterized LOC118937371
LOC110486705	NC_048566.1	complement(30748055..30758543)	0.0936473	1.45938	2.7499	0.00491441	0.0576595	1	G1/S-specific cyclin-E2
cfap65	NC_048586.1	complement(47477628..47553609)	0.0140282	1.45782	2.74694	3.22e-05	0.00157979	1	cilia and flagella associated protein 65
tmem150c	NC_048576.1	16609978..16616226	0.0678714	1.45782	2.74693	0.00267755	0.0383649	1	transmembrane protein 150C
hsp70b	NC_048577.1	complement(36784814..36788029)	2.08906	1.45608	2.74362	2.42e-05	0.00127485	1	heat shock protein 70b
LOC110519481	NC_048569.1	complement(15056380..15061384)	0.365134	1.44839	2.72903	0.000176212	0.00559867	1	golgin subfamily A member 6-like protein 6
LOC110495555	NC_048582.1	complement(9308537..9312507)	0.125056	1.44219	2.71734	0.00378727	0.0487421	1	tubulin alpha-1A chain
LOC110493923	NC_048581.1	complement(43026353..43067889)	0.221525	1.43943	2.71213	3.63e-05	0.00170694	1	sulfotransferase 6B1
LOC118938487	NC_048577.1	complement(66997539..67015258)	0.751357	1.43235	2.69886	8.35e-09	2.63e-06	0.000360228	NLR family CARD domain-containing protein 3-like
LOC118941053	NC_048582.1	complement(199209..280866)	0.00655901	1.4321	2.69839	0.000718518	0.0152344	1	ephrin type-A receptor 6-like
LOC110498212	NC_048583.1	60311459..60328611	0.0547523	1.43206	2.69831	0.00511406	0.059102	1	retinitis pigmentosa 1-like 1 protein
LOC110533265	NC_048574.1	complement(5144504..5280794)	0.00988429	1.43203	2.69826	3.62e-05	0.00170502	1	relaxin receptor 2-like
LOC110485752	NC_048577.1	15454918..15456274	2.71925	1.43201	2.69823	3.75e-07	5.08e-05	0.0161664	ATP synthase membrane subunit DAPIT, mitochondrial
LOC118959091	NW_023493981.1	1936..5362	1.43268	1.4233	2.68199	3.14e-05	0.00155457	1	lysosomal alpha-glucosidase-like
LOC110490555	NC_048579.1	62040666..62043578	0.349582	1.42262	2.68072	0.00335943	0.0449878	1	angiopoietin-4
LOC110510489	NC_048570.1	6060608..6147999	2.29437	1.41788	2.67193	0.000595244	0.0133784	1	trichohyalin
LOC118938518	NC_048577.1	6868249..6877766	0.301895	1.41748	2.67118	0.00262791	0.0378892	1	oocyte zinc finger protein XlCOF6-like
LOC110521199	NC_050570.1	6036526..6052246	0.170294	1.41187	2.66081	0.000196837	0.00607156	1	protein regulator of cytokinesis 1
LOC110502071	NC_048586.1	complement(24053262..24072305)	0.319759	1.41167	2.66045	1.11e-05	0.000705027	0.478545	calponin homology domain-containing protein DDB_G0272472
LOC110529349	NC_048572.1	complement(10194850..10212544)	0.0966498	1.41021	2.65775	0.00480871	0.0567899	1	mitotic checkpoint serine/threonine-protein kinase BUB1 beta
LOC110490011	NC_048579.1	32350805..32479989	0.00444047	1.40881	2.65519	0.000374677	0.00952205	1	E3 ubiquitin-protein ligase RNF152
LOC110530591	NC_048572.1	74697349..74712803	0.0267617	1.40819	2.65404	0.00343029	0.0456593	1	calsequestrin-1
treh	NC_048588.1	43472724..43491902	0.783693	1.40686	2.6516	0.000469525	0.0112252	1	trehalase (brush-border membrane glycoprotein)
LOC110498733	NC_048584.1	complement(8840694..9039321)	0.00595387	1.40587	2.64978	0.000668229	0.0144759	1	calcium channel, voltage-dependent, T type, alpha 1G subunit
LOC110528060	NC_048571.1	58206944..58233454	0.0639174	1.40405	2.64643	0.00357095	0.0468524	1	rootletin
LOC118964857	NC_048570.1	complement(29970067..29974882)	0.101536	1.40322	2.64491	0.00135977	0.0241574	1	uncharacterized LOC118964857
LOC118956450	NW_023493868.1	complement(79933..100732)	0.121849	1.40079	2.64046	0.000464461	0.0111288	1	uncharacterized LOC118956450
LOC110504915	NC_050571.1	complement(28009764..28011633)	0.777163	1.39816	2.63565	0.000128234	0.00433671	1	uncharacterized LOC110504915
arg2	NC_048589.1	complement(43092303..43109946)	0.0716413	1.39701	2.63354	0.00310771	0.0426956	1	arginase 2
LOC110520610	NC_048567.1	77010507..77060948	0.0151443	1.3955	2.63079	0.00368917	0.0479515	1	neuronal membrane glycoprotein M6-b
LOC110488365	NC_050572.1	33564486..33642478	0.0627602	1.39396	2.62799	0.000334888	0.00884962	1	poliovirus receptor
LOC110497848	NC_048583.1	40707601..40757224	0.204535	1.3916	2.62369	7.7e-08	1.46e-05	0.00332303	reticulon-1-A
LOC110494834	NC_048581.1	complement(92828908..92836438)	0.072705	1.39093	2.62247	0.00168401	0.0279608	1	60S ribosomal protein L29
LOC110494291	NC_048581.1	61809932..61813656	0.373256	1.38705	2.61543	0.00100698	0.0194512	1	uncharacterized LOC110494291
LOC110502533	NC_048587.1	complement(28181086..28197583)	0.151706	1.38464	2.61107	0.00128672	0.0232359	1	monocarboxylate transporter 9
LOC110529454	NC_048572.1	14749822..14757121	0.374509	1.37535	2.59431	5.27e-07	6.66e-05	0.0227604	uncharacterized LOC110529454
LOC110537305	NC_048576.1	complement(27474394..27482343)	0.511733	1.37415	2.59216	2.12e-06	0.000198118	0.0913939	MICOS complex subunit MIC27
ddx4	NC_048569.1	complement(10318236..10330434)	0.487927	1.37372	2.59137	0.00240554	0.0356968	1	DEAD (Asp-Glu-Ala-Asp) box polypeptide 4
LOC110520937	NC_050570.1	3958233..4072671	0.0260803	1.37154	2.58746	4.02e-06	0.000323925	0.1733	transmembrane protein 80
LOC110521425	NC_050570.1	complement(16499341..16853081)	0.0322838	1.37102	2.58654	0.00487877	0.0573661	1	CUGBP Elav-like family member 5
LOC110485258	NC_048577.1	60020410..60041199	0.0276943	1.36891	2.58275	0.000472084	0.0112614	1	cyclin-F-like
LOC118939584	NC_048566.1	complement(37805009..37806792)	217.847	1.36811	2.58133	0.00510626	0.0590436	1	complement C3-like
LOC110523464	NC_048569.1	complement(23734921..23736929)	1.11433	1.36678	2.57895	0.000708094	0.0150747	1	anaphase-promoting complex subunit CDC26
cracdla	NC_048586.1	8016912..8025026	0.190437	1.365	2.57577	0.0014816	0.0256152	1	cracd like a
LOC118938101	NC_048577.1	complement(66220065..66222906)	0.362751	1.36451	2.57489	0.000115781	0.00399443	1	stonustoxin subunit beta-like
LOC110506626	NC_048590.1	complement(31399849..31403432)	3.85941	1.36451	2.57489	3.35e-05	0.00161891	1	uncharacterized LOC110506626
LOC110513580	NC_048585.1	complement(22802737..22835066)	0.0340115	1.36367	2.57338	0.00103851	0.0199442	1	immunoglobulin kappa variable 4-1-like
LOC118943615	NC_048586.1	46770312..46771502	0.806015	1.35534	2.55857	0.000355335	0.00919291	1	uncharacterized LOC118943615
LOC110499002	NC_048584.1	12959881..12975696	0.0505083	1.35318	2.55475	0.00440923	0.0535825	1	poly [ADP-ribose] polymerase tankyrase-2
LOC110522865	NC_048569.1	26437517..26502284	0.00736455	1.35268	2.55386	0.00121071	0.0223177	1	NMDA receptor synaptonuclear signaling and neuronal migration factor
LOC110485453	NC_048581.1	complement(13897852..13901992)	0.8373	1.34679	2.54345	0.00145271	0.0252744	1	uncharacterized LOC110485453
LOC110493616	NC_048581.1	28250247..28255493	0.177587	1.3438	2.53818	0.000113942	0.00394935	1	uncharacterized LOC110493616
LOC110505064	NC_050571.1	complement(33693783..33736067)	0.0562227	1.34339	2.53747	0.00274572	0.038961	1	phospholipid-transporting ATPase ABCA1-like
LOC118966131	NC_048565.1	complement(94350278..94357842)	0.359339	1.34329	2.53729	0.00061714	0.0137133	1	uncharacterized LOC118966131
cks1b	NC_050572.1	complement(39963657..39980579)	0.0440517	1.34126	2.53373	0.000427003	0.0104755	1	CDC28 protein kinase regulatory subunit 1B
LOC110490393	NC_048579.1	57461647..57463429	74.9595	1.34076	2.53284	0.000180638	0.00571487	1	hemagglutinin/amebocyte aggregation factor-like
LOC110517259	NW_023493668.1	791555..804079	1.62334	1.33962	2.53085	2.62e-07	3.91e-05	0.0112884	NOP58 ribonucleoprotein homolog (yeast)
LOC110509933	NC_048593.1	28626510..28633623	4.25759	1.33685	2.526	3.05e-08	7.15e-06	0.00131554	H/ACA ribonucleoprotein complex subunit DKC1
LOC110515071	NC_048577.1	complement(67258245..67648785)	0.171193	1.33643	2.52525	1.09e-07	1.95e-05	0.00468699	NACHT, LRR and PYD domains-containing protein 3-like
sh3bgrl2	NC_048568.1	43253892..43278315	0.0905855	1.33021	2.51439	0.00117974	0.0219327	1	SH3 domain binding glutamate-rich protein like 2
LOC110492990	NC_048566.1	60735125..60740362	0.0915935	1.32995	2.51395	0.00134645	0.02398	1	troponin I, fast skeletal muscle
LOC110538821	NC_048576.1	89878153..89884164	0.571908	1.3274	2.5095	2.57e-05	0.00133903	1	RNA-binding protein with serine-rich domain 1
LOC118941085	NC_048582.1	8469399..8472672	0.68162	1.32432	2.50414	0.00304486	0.0421002	1	60S ribosomal protein L31-like
LOC110488258	NC_050572.1	complement(30804946..30807748)	0.506775	1.32402	2.50363	0.00010982	0.00383728	1	leukotriene B4 receptor 1-like
LOC110538778	NC_048576.1	complement(95995245..95996642)	0.425386	1.32071	2.4979	0.00251882	0.0368082	1	uncharacterized LOC110538778
LOC110535617	NC_048575.1	complement(35225765..35355426)	0.00606548	1.3176	2.49252	0.00131072	0.0234987	1	voltage-dependent L-type calcium channel subunit beta-2
st8sia5	NC_048569.1	16995394..17012011	0.0218734	1.3162	2.49009	0.00437083	0.0532809	1	ST8 alpha-N-acetyl-neuraminide alpha-2,8-sialyltransferase 5
LOC110500477	NC_048585.1	42790604..42800548	0.157895	1.31557	2.48901	0.000188053	0.00587284	1	prostaglandin reductase 1
LOC110506124	NC_048570.1	78763607..78909337	0.00330295	1.31541	2.48874	0.00356487	0.0468295	1	FERM domain-containing protein 5
LOC110486040	NC_048577.1	25090565..25091740	35.4486	1.31348	2.4854	9.34e-06	0.000631799	0.403088	dispanin subfamily A member 2b
LOC110523665	NC_048569.1	complement(35442526..35443774)	4.3741	1.31249	2.4837	0.00227757	0.034446	1	C-C motif chemokine 19
msi1b	NC_048575.1	complement(52230511..52273985)	0.0467597	1.30992	2.47928	0.000636201	0.0140151	1	musashi RNA binding protein 1b
LOC110536346	NC_048575.1	complement(71431838..71442390)	0.466187	1.30666	2.47368	9.48e-06	0.00063709	0.409012	solute carrier family 35 member D2
LOC110491794	NC_048580.1	complement(29412470..29423653)	0.0875549	1.30457	2.4701	0.000101322	0.00363455	1	uncharacterized LOC110491794
LOC110487505	NC_048577.1	complement(5679164..5755819)	0.0138239	1.30446	2.46992	0.00306602	0.0423522	1	adhesion G protein-coupled receptor L1-like
LOC118947072	NW_023493661.1	1514964..1516173	3.49296	1.30328	2.46789	0.000103574	0.0036979	1	uncharacterized LOC118947072
LOC110534444	NC_048574.1	complement(61781924..61790603)	0.125136	1.30308	2.46755	0.00208031	0.0322571	1	pre-mRNA-processing factor 19
LOC118966634	NC_048574.1	complement(53114089..53126109)	0.021024	1.30286	2.46717	0.00399253	0.0501863	1	uncharacterized LOC118966634
LOC118965027	NC_048570.1	complement(44643847..44717089)	0.0134778	1.30029	2.46278	0.000369174	0.0094266	1	kinase suppressor of Ras 2-like
LOC110537258	NC_048576.1	25352530..25719607	0.0318533	1.29638	2.45611	3.25e-05	0.00159436	1	RNA-binding protein Musashi homolog 2
LOC118946760	NW_023493658.1	complement(806485..949488)	0.209031	1.29532	2.45431	6.79e-08	1.36e-05	0.00293039	mastermind-like protein 3
LOC110537207	NC_048576.1	22071961..22115724	0.00931663	1.29335	2.45096	0.0035913	0.0470763	1	calcium-binding protein 1
LOC110494476	NC_048581.1	69288804..69296982	0.416813	1.29048	2.4461	0.00116369	0.0217106	1	T-complex protein 11-like protein 2
incenp	NC_048566.1	complement(101394024..101408837)	0.542718	1.28985	2.44503	0.000706108	0.0150473	1	inner centromere protein
ldha	NC_048566.1	complement(45469242..45491918)	0.0212265	1.28747	2.44099	0.00215428	0.0330009	1	lactate dehydrogenase A4
LOC110505432	NC_048589.1	complement(16187731..16191595)	0.670289	1.28718	2.4405	0.00187732	0.0300378	1	protein FAM167A
LOC110524068	NC_048569.1	complement(55051724..55071938)	0.107107	1.28559	2.43781	0.0039392	0.0498131	1	fatty-acid amide hydrolase 1
LOC110534491	NC_048574.1	complement(65685168..65696359)	0.163667	1.28468	2.43629	0.000567907	0.0129256	1	centrosomal protein of 44 kDa
LOC110488130	NC_050572.1	23475774..23540812	0.04533	1.28074	2.42963	2.35e-06	0.000213578	0.10145	neurexophilin-1
LOC110498090	NC_048583.1	complement(51185057..51475700)	0.00861924	1.27804	2.42509	0.000949872	0.0186402	1	estrogen-related receptor gamma
LOC118938141	NC_048577.1	873108..874247	0.667962	1.27738	2.42398	0.00439199	0.0534483	1	uncharacterized LOC118938141
LOC110488894	NC_048566.1	36825735..36827081	924.283	1.2768	2.42301	2.84e-05	0.00144138	1	fatty acid-binding protein 10-A, liver basic
LOC110538617	NC_048566.1	23970410..23974958	0.106381	1.27605	2.42175	0.00158945	0.0268452	1	uncharacterized LOC110538617
LOC110518698	NC_048574.1	complement(71387742..71398897)	0.317298	1.27555	2.42091	0.0022676	0.0343227	1	uncharacterized LOC110518698
LOC118938713	NC_048578.1	28961169..29196833	0.00344779	1.27547	2.42077	0.00527423	0.060371	1	teneurin-2-like
LOC110524622	NC_048569.1	78277358..78288092	0.248001	1.27461	2.41933	0.000404786	0.0100678	1	KICSTOR complex protein SZT2
rl29	NW_023493718.1	34889..38203	7.67619	1.27304	2.4167	1.14e-09	5.07e-07	4.91e-05	60S ribosomal protein L29
LOC110489468	NC_048566.1	complement(39350932..39365872)	0.0465208	1.27009	2.41177	0.00384695	0.0489992	1	prolyl 3-hydroxylase 3
LOC110497717	NC_048566.1	82739598..82755517	0.936319	1.26906	2.41005	0.00219791	0.0335264	1	complement C1q tumor necrosis factor-related protein 4
LOC110523286	NC_048569.1	complement(15098785..15117065)	0.0647934	1.26816	2.40854	0.000271815	0.00762654	1	golgin subfamily A member 6-like protein 22
LOC110499526	NC_048584.1	complement(45473148..45496223)	0.17892	1.26777	2.40789	0.00342919	0.0456587	1	protein MEMO1
LOC110485727	NC_048577.1	14362074..14369806	1.09584	1.26433	2.40215	4.59e-05	0.00202234	1	nuclear distribution protein nudE homolog 1
LOC110498569	NC_048583.1	30188767..30189082	6.95187	1.26287	2.39972	1.82e-06	0.000175168	0.0786504	60S acidic ribosomal protein P1-like
LOC110522443	NC_048568.1	complement(28485863..28498071)	0.481006	1.26227	2.39874	0.000705987	0.0150473	1	beta-soluble NSF attachment protein
gadd45ab	NC_048569.1	complement(77871765..77874843)	0.335601	1.26153	2.39749	0.00036497	0.00935246	1	growth arrest and DNA-damage-inducible, alpha, b
g2e3	NC_048583.1	complement(33583646..33605594)	0.0528176	1.26058	2.39592	0.00139496	0.02454	1	G2/M-phase specific E3 ubiquitin protein ligase
ttn.1	NC_048586.1	32622987..32809521	0.00319452	1.25873	2.39284	0.00356719	0.0468384	1	titin, tandem duplicate 1
LOC110506863	NC_048590.1	43209258..43425863	0.0031776	1.25504	2.38674	0.00233289	0.0350317	1	ADAMTS-like protein 3
LOC118938338	NC_048577.1	59546285..59624228	1.15353	1.25283	2.38308	0.000108881	0.00381685	1	zinc finger protein GLIS2-like
LOC110531650	NC_048573.1	complement(18006633..18129483)	0.0570456	1.25233	2.38225	0.0003776	0.00956816	1	ephrin-B2
LOC110495038	NC_048581.1	complement(9465695..9516448)	0.0151171	1.2486	2.37611	0.000668724	0.0144794	1	myosin heavy chain, fast skeletal muscle-like
LOC110494766	NC_048581.1	84858685..84869382	0.696222	1.24778	2.37476	0.00319733	0.0434702	1	PRELI domain containing protein 3B
LOC110536151	NC_048575.1	61146420..61167286	0.580884	1.24739	2.37411	8.52e-05	0.00321017	1	endoplasmic reticulum aminopeptidase 2
arhgef28a	NC_048569.1	18067350..18177035	0.0413059	1.24624	2.37223	0.000149858	0.00492521	1	Rho guanine nucleotide exchange factor (GEF) 28a
LOC110508354	NC_048592.1	3400259..3416450	0.031148	1.24547	2.37096	0.00402964	0.0504471	1	serine protease 56
LOC110500204	NC_048585.1	complement(29654114..29878309)	0.0272238	1.24441	2.36922	0.00212346	0.0326913	1	metabotropic glutamate receptor 8
LOC110495553	NC_048571.1	complement(8156315..8229227)	0.5977	1.24366	2.36798	6.37e-06	0.000468186	0.274783	neurobeachin-like protein 1
lama5	NC_048580.1	complement(73879188..74155898)	0.0252173	1.2424	2.36592	8.86e-05	0.00329212	1	laminin, alpha 5
ddx5	NC_048576.1	78496948..78502470	14.586	1.24234	2.36582	0.000880888	0.0176558	1	DEAD (Asp-Glu-Ala-Asp) box helicase 5
LOC110523600	NC_048569.1	30256373..30260305	5.26618	1.24095	2.36355	0.000288707	0.00795566	1	endoplasmic reticulum chaperone BiP
LOC118936245	NC_048576.1	82078882..82083903	0.250593	1.2396	2.36133	0.00114989	0.0215276	1	myosin regulatory light chain 2, skeletal muscle isoform type 2-like
LOC110508874	NC_048592.1	complement(29203564..29220510)	0.124948	1.23614	2.35568	0.000109552	0.00383102	1	schwannomin-interacting protein 1
LOC110506785	NC_048567.1	complement(3058329..3076503)	10.1419	1.23546	2.35457	0.00262616	0.0378766	1	vicilin-like seed storage protein At2g18540
LOC110513340	NC_048581.1	9030493..9049651	0.0710505	1.23434	2.35274	0.000194804	0.00602448	1	myosin heavy chain, fast skeletal muscle-like
LOC110494280	NC_048581.1	complement(61256901..61266788)	0.212945	1.23427	2.35263	1.17e-05	0.000733689	0.506234	cadherin-related family member 4
LOC110500511	NC_048585.1	complement(43447034..43456466)	1.47664	1.23276	2.35016	4.74e-10	2.61e-07	2.05e-05	transmembrane protein 88
LOC118944435	NC_048590.1	complement(4439833..4700484)	0.11463	1.22973	2.34522	2.16e-05	0.00116905	0.932898	nuclear receptor ROR-alpha A-like
LOC110527801	NC_048571.1	complement(42929249..42933032)	6.11609	1.2243	2.33641	1.56e-05	0.000918399	0.671349	uncharacterized LOC110527801
LOC110490175	NC_048579.1	complement(48001878..48103308)	0.0181398	1.2239	2.33577	0.00132441	0.023695	1	proton myo-inositol cotransporter
LOC110495413	NC_048582.1	7406926..7430025	0.325688	1.22044	2.33017	0.000185745	0.00582942	1	pirin
LOC110520136	NC_048567.1	50334300..50335908	0.407372	1.21773	2.32581	0.00324634	0.0439867	1	uncharacterized LOC110520136
LOC110514494	NW_023493663.1	complement(1031392..1127042)	1.95773	1.21698	2.3246	0.000406258	0.0100754	1	serine hydroxymethyltransferase, cytosolic-like
ctif	NC_048576.1	10237527..10430266	0.0646143	1.2166	2.32399	8.52e-06	0.000594743	0.367551	CBP80/20-dependent translation initiation factor
LOC110527654	NC_048571.1	complement(32075882..32174536)	0.14514	1.21238	2.31719	3.01e-07	4.35e-05	0.0130025	chromodomain-helicase-DNA-binding protein 6
LOC110529551	NC_048572.1	19540618..19543748	2.51363	1.21167	2.31605	4.35e-05	0.00194259	1	uncharacterized LOC110529551
rpl38	NC_048584.1	complement(24407485..24412883)	7.47444	1.2089	2.31161	1.39e-10	9.86e-08	6e-06	ribosomal protein L38
LOC110494855	NC_048581.1	93806042..93888837	0.00560513	1.20834	2.31072	0.00353406	0.046595	1	phosphatase and actin regulator 3-like
LOC110530189	NC_048572.1	complement(56505295..56522597)	0.156412	1.20756	2.30947	0.000108564	0.00381685	1	uncharacterized LOC110530189
LOC110514472	NC_048567.1	23369004..23374440	2.46818	1.20362	2.30316	3.03e-06	0.000261523	0.130762	GA-binding protein subunit beta-1
LOC110498696	NC_048583.1	27456998..27512089	0.016524	1.1988	2.29548	0.005022	0.058406	1	otoferlin
nhsb	NC_048582.1	complement(7140435..7298527)	0.00680805	1.19693	2.29251	0.00138503	0.024465	1	Nance-Horan syndrome b (congenital cataracts and dental anomalies)
LOC110497195	NC_048574.1	complement(83690223..83698738)	0.0665721	1.19638	2.29163	0.00280353	0.0395291	1	protein NLRC3
LOC110528229	NC_048571.1	complement(64325626..64327630)	5.62187	1.19519	2.28975	3.07e-05	0.00153145	1	tubulin alpha chain-like
LOC118965553	NC_048572.1	complement(74552272..74560559)	25.5207	1.19288	2.28608	0.000120345	0.00412818	1	uncharacterized LOC118965553
spc25	NC_048586.1	15610247..15614355	0.188718	1.1924	2.28533	0.00505526	0.0586266	1	SPC25 component of NDC80 kinetochore complex
LOC118947010	NW_023493659.1	complement(2698839..2741820)	0.020264	1.18872	2.27951	0.00180574	0.0292001	1	amyloid-beta A4 precursor protein-binding family B member 2-like
LOC118965299	NC_048571.1	complement(53369634..53373429)	0.180062	1.18818	2.27865	0.00191898	0.0305782	1	uncharacterized LOC118965299
LOC110495135	NC_048581.1	complement(29524398..29683158)	0.00741403	1.18641	2.27586	0.000784864	0.0162149	1	alpha-1,6-mannosylglycoprotein 6-beta-N-acetylglucosaminyltransferase B-like
LOC110518385	NC_048574.1	78215387..78246338	0.435921	1.18532	2.27413	0.00413265	0.0512313	1	interferon-induced very large GTPase 1
LOC110487009	NC_048577.1	complement(59644584..59648914)	0.481762	1.1837	2.27159	5.07e-05	0.00216729	1	mitochondrial import inner membrane translocase subunit tim16-like
LOC110506192	NC_048570.1	complement(85604261..85643457)	0.0401776	1.18202	2.26894	1.84e-05	0.00103852	0.793432	DEP domain-containing protein 7
LOC110505176	NC_050571.1	complement(41158585..41165769)	0.14152	1.17917	2.26447	0.00318525	0.0433707	1	protein ATP1B4
cmbl	NC_048579.1	10711376..10715368	7.90776	1.17853	2.26346	0.000105635	0.00374258	1	carboxymethylenebutenolidase homolog (Pseudomonas)
LOC118965997	NC_048573.1	14290291..14293918	0.750597	1.17645	2.2602	0.000102909	0.00367924	1	complement C1q-like protein 2
LOC110503664	NC_048588.1	8084876..8087118	44.4831	1.17477	2.25757	4.4e-06	0.000345502	0.189834	putative uncharacterized protein DDB_G0292636
LOC110521389	NC_050570.1	complement(14301881..14359284)	0.00732824	1.17349	2.25557	0.00489554	0.0574693	1	sodium- and chloride-dependent GABA transporter 2
LOC110488328	NC_050572.1	complement(32910733..32915508)	0.205163	1.16718	2.24573	0.00464496	0.0553713	1	LIM/homeobox protein Lhx9
LOC110530912	NC_048572.1	38472193..38641598	0.00590624	1.16573	2.24347	0.00197249	0.0310683	1	utrophin
prr11	NC_048574.1	26057493..26062972	0.152422	1.16197	2.23763	0.005279	0.0603934	1	proline rich 11
LOC110490549	NC_048579.1	61886994..61889009	1.04969	1.16147	2.23686	0.00522074	0.0599241	1	uncharacterized LOC110490549
LOC110500248	NC_048585.1	complement(31823691..31948782)	0.00301118	1.16001	2.2346	0.00409215	0.0509233	1	synapsin-3
LOC110511504	NC_048574.1	79443387..79574541	0.122093	1.15852	2.23228	4.56e-05	0.00201493	1	huntingtin
LOC110523061	NC_048569.1	complement(100361549..100414593)	0.0208765	1.15709	2.23007	0.00528389	0.0604015	1	retinoschisin-like
LOC110500773	NC_048585.1	59343608..59348145	4.17911	1.1553	2.2273	6.06e-08	1.25e-05	0.00261522	fatty acid-binding protein, intestinal
LOC110503214	NC_048588.1	complement(42358000..42370595)	3.45766	1.15512	2.22703	3e-11	2.94e-08	1.29e-06	cyclin-L1
LOC110485296	NC_048577.1	67902968..68276559	0.390159	1.1534	2.22438	0.000498752	0.0117354	1	NLR family CARD domain-containing protein 3-like
LOC110538692	NC_048576.1	complement(84334231..84336731)	0.274989	1.15303	2.22381	0.00398024	0.0501194	1	mitochondrial import inner membrane translocase subunit Tim29
LOC110499846	NC_048585.1	complement(16613901..16700567)	0.0122457	1.15283	2.2235	0.00144759	0.0252191	1	protein O-mannosyl-transferase TMTC2-like
LOC118947079	NW_023493662.1	516802..573414	0.0933559	1.15217	2.22248	0.00021408	0.0064226	1	E3 ubiquitin/ISG15 ligase TRIM25-like
wdr55	NC_048593.1	32820789..32823987	0.533124	1.14972	2.21871	0.00325163	0.0439867	1	WD repeat domain 55
[truncated: 2,743 more rows]

## Sheet: DEGs_Groups
DE_Genes with immune-related function in the pyloric cecum
[truncated: 38 more rows]
