# Supplementary material for: RNA-Seq analysis of the pyloric caecum, liver, and muscle reveals molecular mechanisms regulating fillet color in rainbow trout
Source: BMC Genomics. 2023 Sep 28;24:579. doi: 10.1186/s12864-023-09688-5 (PMC10537910; doi:10.1186/s12864-023-09688-5)
Supplement: Supplementary file 2 — Additional file 2: Table S2: KEGG and GO terms for DEGs in the liver and muscle [file 12864_2023_9688_MOESM2_ESM.xlsx]

## Sheet: Muscle_Kegg_GO
KEGG Pathways								GO terms						GO terms						GO terms									GO_Downregulated_Genes
Kegg_Downregulated genes								GO_Upregulated						GO_Upregulated						GO_Upregulated									Enrichment FDR	nGenes	Fold Enrichment	Pathway			Enrichment FDR	nGenes	Fold Enrichment	Pathway			Enrichment FDR	nGenes	Fold Enrichment	Pathway
Enrichment FDR	nGenes	Pathway Genes	Fold Enrichment	Pathway	URL	Genes		Enrichment FDR	nGenes	Fold Enrichment	Pathway			Enrichment FDR	nGenes	Fold Enrichment	Pathway			Enrichment FDR	nGenes	Fold Enrichment	Pathway						2.45732e-71	150	6.02424	Peptide biosynthetic process	BP		3.02435e-102	143	9.77672	Ribosome	CC		1.0355e-94	134	9.67936	Structural constituent of ribosome	MF
6.32032e-72	85	141	12.3233	Ribosome	http://www.genome.jp/kegg-bin/show_pathway?omy03010	rpl18 faua RPS27L RS27 rps9 rpl31 mrpl18 rplp0 rs10 rpl30 rpl13a rps20 RIB23 mrps6 RS16 rpl15 mrps15 rpl27 rpl36 rpl19 RL26 rl21 RPS11 rps15 rps6 rplp1 rs11 RS18 UBIM RL5 rsl24d1 rpl32 rl36a RPL23A rplp2l rpl22 mrpl11 RLA2 rs5 mrpl21 mrpl22 rl32 rpl17 mrpl17 rps19 RS7 mrps7 RPL27A rs13 mrpl35 rpl13 RS25 rs4x mrpl15 rpl38 rps13 RS17 rl11 rl23 mrpl4 rl17 mrps18c rs14 RL35 RPS3 rpl10a faub mrpl30 RP…		1.07501e-14	19	12.4431	Complement activation	BP		9.09208e-12	46	3.62506	Extracellular space	CC		2.18923e-14	36	5.25937	Endopeptidase inhibitor activity	MF					2.45732e-71	149	6.06752	Translation	BP		1.50298e-48	216	3.09427	Non-membrane-bounded organelle	CC		4.01495e-63	155	5.10233	Structural molecule activity	MF
1.13995e-36	61	158	7.89226	Oxidative phosphorylation	http://www.genome.jp/kegg-bin/show_pathway?omy00190	ndufa3 ndufa11 ndufs7 ndufa7 CX6B1 atp5mc1 UCR6 cox7c NDUA4 ndufb6 cox4i2 atp6v1ba COX6C atp6v1d ndufb11 ndufb2 COX17 ATPO ndufs3 ndufa12 kcng3 ndufa10 NDUB4 atp5f1d cox6c NDUFA9 uqcrq ndufb4 ndufa8 ndufb9 COX7R ndufb1 COX5A ndufa5 atp6v1g1 ndufs4 ppa2 NDUS6 atp5pf ATP5H atp6v1e1b ndua2 ndufs5 cox4i1 sdhc ATP5E ipyr ATP5J ppa1b		3.15869e-12	19	9.75274	Humoral immune response	BP		0.000665643	9	6.33072	MLL1/2 complex	CC		2.18923e-14	39	4.90526	Peptidase regulator activity	MF					2.45732e-71	158	5.6764	Peptide metabolic process	BP		1.50298e-48	216	3.09427	Intracellular non-membrane-bounded organelle	CC		1.86151e-15	28	7.53135	Oxidoreduction-driven active transmembrane transporter activity	MF
4.53541e-10	21	70	6.13267	Proteasome	http://www.genome.jp/kegg-bin/show_pathway?omy03050	psd6 psmc5 sem1 psmd9 pomp psma3 PSA4 psmd14 psma4 psb4 PSMB5 psma1 psmd7 psma8 psmb1 PSMA8 PSA1 psmb7		1.93592e-10	19	8.01892	Immune effector process	BP		0.000665643	9	6.33072	MLL1 complex	CC		2.18923e-14	36	5.25937	Endopeptidase regulator activity	MF					1.88122e-69	150	5.82954	Amide biosynthetic process	BP		7.22025e-30	95	4.06279	Mitochondrion	CC		4.0485e-14	36	5.1463	Proton transmembrane transporter activity	MF
2.18157e-09	131	1489	1.79848	Metabolic pathways	http://www.genome.jp/kegg-bin/show_pathway?omy01100	nit2 flad1 NAGA ndufa3 ndufa11 ndufs7 npl ndufa7 CX6B1 atp5mc1 dctd alg9 dao.2 gss UCR6 lpcat4 cox7c NDUA4 ldhd ndufb6 cox4i2 thtpa nt5c1bb phospho2 atp6v1ba guk1b sat1 nudt2 COX6C atp6v1d ndufb11 ndufb2 GALNT15 pigp GATC COX17 ATPO ndufs3 coq7 asah1b ndufa12 kcng3 ddc GALNTL6 pigf eno3 mdh2 ALDOA ndufa10 gs01 mtmr6 hddc3 tyms NDUB4 ckmt2a pde6c atp5f1d QPRT nme3 nansa ada2a cox6c NDUFA9 plch2a m…		2.67733e-10	23	6.24028	Hemostasis	BP		0.000980382	83	1.62176	Extracellular region	CC		1.44723e-13	37	4.81308	Peptidase inhibitor activity	MF					1.10503e-64	158	5.12678	Cellular amide metabolic process	BP		1.08032e-29	60	6.32234	Mitochondrial inner membrane	CC		1.23178e-13	31	5.761	Electron transfer activity	MF
2.17976e-06	20	101	4.04797	Cardiac muscle contraction	http://www.genome.jp/kegg-bin/show_pathway?omy04260	CX6B1 UCR6 cox7c cox4i2 COX6C cacng2a cacng4a kcng3 cox6c uqcrq cacng5a COX7R COX5A myh7 cox4i1 cacnb4a		4.72217e-10	19	7.51773	Activation of immune response	BP		0.00103451	12	4.30011	Histone methyltransferase complex	CC		2.42415e-08	90	2.03488	Enzyme regulator activity	MF					2.76127e-49	190	3.45247	Organonitrogen compound biosynthetic process	BP		3.61886e-28	60	5.95405	Organelle inner membrane	CC		1.22497e-09	16	8.38656	Cytochrome-c oxidase activity	MF
0.00119973	21	164	2.6176	Spliceosome	http://www.genome.jp/kegg-bin/show_pathway?omy03040	LSM7 u2af1 bcas2 cwc15 pqbp1 SNRPE snrpd3 tra2a srsf1a phf5a hnrpkl SNRPC txn4a snrpa1 SMD2 magoh sf3b5 snrpf		6.70043e-10	23	5.90297	Regulation of body fluid levels	BP		0.00105161	15	3.47418	SWI/SNF superfamily-type complex	CC		1.98175e-06	19	4.6263	Serine-type endopeptidase inhibitor activity	MF					2.07653e-14	30	6.45544	Electron transport chain	BP		1.11844e-27	37	10.505	Ribosomal subunit	CC		1.22497e-09	16	8.38656	Oxidoreductase activity, acting on a heme group of donors	MF
0.0378444	6	28	4.38048	Protein export	http://www.genome.jp/kegg-bin/show_pathway?omy03060	spcs1 spcs3 immp1l srp19 srprb		9.67896e-10	22	6.05547	Blood coagulation	BP		0.00105161	15	3.47418	ATPase complex	CC		2.27685e-06	129	1.64539	Transition metal ion binding	MF					2.66408e-14	37	5.11056	ATP metabolic process	BP		3.83679e-24	64	4.75747	Mitochondrial membrane	CC		1.36263e-09	37	3.56775	Primary active transmembrane transporter activity	MF
								1.59424e-09	19	6.93945	Positive regulation of immune response	BP		0.0024096	12	3.79843	Methyltransferase complex	CC		7.19465e-06	49	2.28092	Protein serine/threonine kinase activity	MF					5.75299e-11	29	5.06688	Proton transmembrane transport	BP		7.98651e-24	57	5.24868	Ribonucleoprotein complex	CC		1.15761e-07	12	9.08544	Threonine-type endopeptidase activity	MF
								4.86399e-09	22	5.57104	Coagulation	BP		0.00715748	26	2.14694	Nucleoplasm	CC		1.02482e-05	101	1.70963	Protein kinase activity	MF					2.76523e-09	18	7.07616	Nucleoside triphosphate biosynthetic process	BP		8.05813e-24	68	4.42698	Mitochondrial envelope	CC		8.37948e-07	78	1.96608	RNA binding	MF
Kegg_Upregulated genes								5.85517e-09	22	5.49773	Wound healing	BP		0.00715748	34	1.92756	Transferase complex	CC		1.537e-05	111	1.64569	Phosphotransferase activity, alcohol group as acceptor	MF					2.76523e-09	17	7.55474	Purine nucleoside triphosphate metabolic process	BP		4.55316e-21	70	3.87793	Organelle envelope	CC		8.69157e-07	11	8.64864	NADH dehydrogenase activity	MF
Enrichment FDR	nGenes	Pathway Genes	Fold Enrichment	Pathway	URL	Genes		5.33339e-08	19	5.7278	Positive regulation of immune system process	BP		0.0100148	5	7.30468	ISWI-type complex	CC		3.42212e-05	9	8.1395	Oxidoreductase activity, acting on the CH-NH group of donors, NAD or NADP as acceptor	MF					2.76523e-09	17	7.55474	Purine nucleoside triphosphate biosynthetic process	BP		4.55316e-21	70	3.87793	Envelope	CC		5.22236e-06	10	8.1769	NAD(P)H dehydrogenase (quinone) activity	MF
0.000134616	122	1489	1.55611	Metabolic pathways	http://www.genome.jp/kegg-bin/show_pathway?omy01100	phgdh AHCYL1 gal3st1a acacb pnp4b nt5c2a SGMS1 minpp1a uox si:dkey-91i10.3 elovl2 mthfd2 sdr16c5b pla2g12b ndst1a ctps1a man1b1b chpfa h6pd dhtkd1 st3gal3b etnppl gch1 acadl gstt1a akr1a1a st3gal2 prdm2b G6P degs1 zgc:152830 GALNT11 asah2 cant1a tdo2a hal ptdss2 pah gpam G6PD ENPP2 srm nme4 AKR1D1 mat1a dgke gys2 prps1b dgat2 CEPT1 kmt2d dot1l inpp5f gda got2a ATP6V0A2 kmt5b mboat2a aldh4a1 dgkaa…		6.70367e-08	72	2.19492	Regulation of response to stimulus	BP		0.0100148	53	1.63407	Nuclear protein-containing complex	CC		4.23632e-05	116	1.58724	Kinase activity	MF					2.76523e-09	17	7.55474	Purine ribonucleoside triphosphate metabolic process	BP		6.36868e-20	23	12.7073	Large ribosomal subunit	CC		5.22236e-06	10	8.1769	NADH dehydrogenase (ubiquinone) activity	MF
0.00925194	6	18	6.33072	Ascorbate and aldarate metabolism	http://www.genome.jp/kegg-bin/show_pathway?omy00053	akr1a1a miox ugt1a1		1.02028e-07	22	4.74804	Response to wounding	BP		0.0115114	4	9.49608	Brahma complex	CC		4.96792e-05	14	4.74804	Histone-lysine N-methyltransferase activity	MF					2.76523e-09	17	7.55474	Purine ribonucleoside triphosphate biosynthetic process	BP		3.93103e-17	27	8.36273	Inner mitochondrial membrane protein complex	CC		5.22236e-06	10	8.1769	Oxidoreductase activity, acting on NAD(P)H, quinone or similar compound as acceptor	MF
0.00925194	11	60	3.4819	Lysine degradation	http://www.genome.jp/kegg-bin/show_pathway?omy00310	dhtkd1 prdm2b kmt2d dot1l kmt5b kmt2ba		1.17447e-07	24	4.34107	Small molecule catabolic process	BP		0.0116864	7	4.74804	SWI/SNF complex	CC		5.81929e-05	14	4.66474	Histone methyltransferase activity	MF					4.49773e-09	15	8.5176	Energy coupled proton transport, down electrochemical gradient	BP		2.10046e-16	104	2.51003	Organelle membrane	CC		5.22236e-06	10	8.1769	NADH dehydrogenase (quinone) activity	MF
0.00925194	15	97	2.93693	Glycerophospholipid metabolism	http://www.genome.jp/kegg-bin/show_pathway?omy00564	lcat pla2g12b etnppl ptdss2 gpam dgke CEPT1 mboat2a dgkaa PLPP2 gpcpd1 pld2 agpat3 pcyt1bb		2.65065e-06	8	12.6614	Regulation of blood coagulation	BP		0.0123603	3	14.2441	Fibrinogen complex	CC		9.03487e-05	124	1.53023	Transferase activity, transferring phosphorus-containing groups	MF					4.49773e-09	15	8.5176	ATP synthesis coupled proton transport	BP		7.50354e-16	27	7.56083	Respirasome	CC		5.22236e-06	12	6.62992	Threonine-type peptidase activity	MF
0.0134991	6	21	5.42633	Pentose and glucuronate interconversions	http://www.genome.jp/kegg-bin/show_pathway?omy00040	akr1a1a ugt1a1 zgc:56622		2.65065e-06	8	12.6614	Regulation of wound healing	BP		0.0128049	10	3.39146	Cullin-RING ubiquitin ligase complex	CC		0.000112395	15	4.12873	Transcription coactivator activity	MF					4.49773e-09	15	8.5176	ATP biosynthetic process	BP		5.31309e-15	30	6.25783	Mitochondrial protein-containing complex	CC		1.67835e-05	89	1.72943	Calcium ion binding	MF
0.0134991	23	205	2.13083	FoxO signaling pathway	http://www.genome.jp/kegg-bin/show_pathway?omy04068	homer1b zgc:171775 foxo3b G6P irs2b RBL2 si:dkey-101k6.5 tgfbr1b MAPK14 PIK3R1 gabarapa igf1ra SLC2A4 atm cdkn1d igf1 g6pca.2 nlk2 pik3r2		2.65065e-06	8	12.6614	Regulation of hemostasis	BP		0.0133872	13	2.80566	Ubiquitin ligase complex	CC		0.000199047	14	4.15454	Lysine N-methyltransferase activity	MF					6.458e-09	37	3.40704	Generation of precursor metabolites and energy	BP		1.62121e-14	31	5.81385	Peptidase complex	CC		1.84855e-05	85	1.74808	Inorganic molecular entity transmembrane transporter activity	MF
0.0354697	10	65	2.92187	Glycerolipid metabolism	http://www.genome.jp/kegg-bin/show_pathway?omy00561	akr1a1a gpam dgke dgat2 mboat2a dgkaa PLPP2 zgc:56622 mogat3b agpat3		4.58889e-06	106	1.72066	Protein phosphorylation	BP		0.0143399	4	8.44096	Cul3-RING ubiquitin ligase complex	CC		0.000199047	14	4.15454	Protein-lysine N-methyltransferase activity	MF					7.44772e-09	18	6.57072	Nucleoside triphosphate metabolic process	BP		1.19152e-12	25	6.30933	Proteasome complex	CC		2.4678e-05	14	4.8507	Oxidoreductase activity, acting on NAD(P)H	MF
0.0354697	18	159	2.15006	Insulin signaling pathway	http://www.genome.jp/kegg-bin/show_pathway?omy04910	acacb flot1b G6P CRK irs2b tsc1a gys2 PIK3R1 crk SLC2A4 gk g6pca.2 tsc1b inpp5l pik3r2		5.1234e-06	71	1.96853	Organic substance catabolic process	BP		0.0143399	57	1.54651	Catalytic complex	CC		0.000235561	17	3.47169	Monooxygenase activity	MF					7.44772e-09	22	5.29093	Cellular respiration	BP		4.94585e-12	20	7.71405	Proteasome core complex	CC		3.34866e-05	88	1.7003	Ion transmembrane transporter activity	MF
								5.63767e-06	79	1.8849	Catabolic process	BP		0.0213278	13	2.62658	Myosin complex	CC		0.000235561	9	6.33072	Oxidoreductase activity, acting on the CH-NH group of donors	MF					8.2157e-09	17	6.95036	Ribonucleoside triphosphate metabolic process	BP		1.17699e-11	25	5.7422	Endopeptidase complex	CC		3.60812e-05	66	1.86095	Inorganic cation transmembrane transporter activity	MF
								1.13568e-05	113	1.6534	Phosphorylation	BP		0.0452473	30	1.72134	Nuclear lumen	CC		0.000235561	119	1.5037	Transcription regulator activity	MF					8.2157e-09	17	6.95036	Ribonucleoside triphosphate biosynthetic process	BP		5.59065e-11	15	9.89141	Mitochondrial respirasome	CC		7.21585e-05	67	1.81168	Cation transmembrane transporter activity	MF
								1.56768e-05	29	2.94531	Lipid transport	BP		0.0494443	4	5.84374	Microtubule organizing center attachment site	CC		0.000314408	52	1.89194	Sequence-specific DNA binding	MF					1.88373e-08	16	7.11034	Oxidative phosphorylation	BP		1.68165e-10	15	9.29193	Proton-transporting ATP synthase complex	CC		8.15491e-05	51	1.98961	Endopeptidase activity	MF
								1.60849e-05	65	1.96575	Cellular catabolic process	BP		0.0494443	4	5.84374	Meiotic nuclear membrane microtubule tethering complex	CC		0.000917765	96	1.52701	Zinc ion binding	MF					8.56168e-08	20	5.11056	Aerobic respiration	BP		2.04596e-10	83	2.22082	Membrane protein complex	CC		8.25726e-05	11	5.4845	Calcium-dependent phospholipid binding	MF
								1.7348e-05	16	4.60416	Organic acid catabolic process	BP		0.0494443	4	5.84374	Nuclear membrane protein complex	CC		0.00108601	16	3.19868	N-methyltransferase activity	MF					9.21159e-07	22	4.12596	Energy derivation by oxidation of organic compounds	BP		2.64285e-10	15	9.01864	Respiratory chain complex	CC		0.000127869	121	1.50824	Transmembrane transporter activity	MF
								1.7348e-05	16	4.60416	Carboxylic acid catabolic process	BP		0.0494443	4	5.84374	Nuclear membrane microtubule tethering complex	CC		0.00109241	37	2.03684	Protein-containing complex binding	MF					4.98729e-06	46	2.35675	Organonitrogen compound catabolic process	BP		5.57939e-10	11	13.2273	Mitochondrial proton-transporting ATP synthase complex	CC		0.000130726	5	14.6016	Phospholipase inhibitor activity	MF
								1.73642e-05	25	3.20814	Positive regulation of response to stimulus	BP								0.00110284	33	2.13177	Acyltransferase activity	MF					4.98729e-06	90	1.79318	Proteolysis	BP		5.76053e-09	14	8.1769	Small ribosomal subunit	CC		0.000130726	5	14.6016	Lipase inhibitor activity	MF
								1.88081e-05	8	10.1292	Regulation of response to wounding	BP								0.00122855	26	2.36266	Iron ion binding	MF					6.7377e-06	42	2.43913	Inorganic ion transmembrane transport	BP		7.78354e-09	74	2.16104	Catalytic complex	CC		0.000177366	41	2.09533	Active transmembrane transporter activity	MF
								3.39644e-05	29	2.81007	Lipid localization	BP								0.00149406	21	2.60677	Actin filament binding	MF					7.82296e-06	40	2.48538	Inorganic cation transmembrane transport	BP		4.21296e-08	20	4.8672	Proton-transporting two-sector ATPase complex	CC		0.000434797	123	1.45847	Transporter activity	MF
								3.9479e-05	24	3.14353	Histone modification	BP								0.00208937	5	9.49608	Histone methyltransferase activity (H3-K4 specific)	MF					1.8361e-05	71	1.88005	Cation transport	BP		3.23256e-07	11	8.32832	Proteasome core complex, alpha-subunit complex	CC		0.000520461	11	4.49729	Oxidoreductase activity, acting on peroxide as acceptor	MF
								9.98106e-05	8	8.44096	Regulation of coagulation	BP								0.00251592	15	3.06325	Protein methyltransferase activity	MF					2.11545e-05	11	6.61367	Respiratory electron transport chain	BP		4.16808e-07	8	12.5798	Mitochondrial respiratory chain complex I	CC		0.000560568	71	1.65496	Peptidase activity	MF
								0.000105516	21	3.24257	Regulation of immune response	BP								0.00338767	41	1.84085	Actin binding	MF					2.14473e-05	27	2.98346	RNA splicing	BP		4.16808e-07	8	12.5798	NADH dehydrogenase complex	CC		0.00145765	6	7.66584	Proton-transporting ATP synthase activity, rotational mechanism	MF
								0.000105516	18	3.6368	Regulation of response to stress	BP								0.00395816	25	2.21871	Serine-type endopeptidase activity	MF					4.32425e-05	53	2.04422	Protein-containing complex assembly	BP		4.16808e-07	8	12.5798	Respiratory chain complex I	CC		0.00156638	7	6.22155	RRNA binding	MF
								0.000109469	47	2.08073	Organic acid metabolic process	BP								0.00506881	50	1.69271	Phosphoric ester hydrolase activity	MF					4.82434e-05	73	1.80664	Cellular component assembly	BP		1.85181e-06	8	10.9025	Cytosolic large ribosomal subunit	CC		0.00156638	7	6.22155	Isopeptidase activity	MF
								0.000109469	9	7.12206	Apoptotic signaling pathway	BP								0.00796626	5	7.30468	Polysaccharide binding	MF					4.82434e-05	40	2.30335	Cation transmembrane transport	BP		1.90646e-06	9	9.19901	Proton-transporting ATP synthase complex, coupling factor F(o)	CC		0.00166601	12	3.6613	Antioxidant activity	MF
								0.000187521	44	2.09437	Organonitrogen compound catabolic process	BP								0.00816496	18	2.45942	Hydrolase activity, acting on carbon-nitrogen (but not peptide) bonds	MF					7.01553e-05	79	1.74211	Cellular component biogenesis	BP		2.25834e-06	13	5.77716	Oxidoreductase complex	CC		0.00231837	27	2.18158	Serine-type peptidase activity	MF
								0.000212568	84	1.66355	Small molecule metabolic process	BP								0.00827098	15	2.71317	Lipid transporter activity	MF					9.94228e-05	53	1.98069	Ion transmembrane transport	BP		3.25647e-06	8	10.2211	Cytosolic ribosome	CC		0.00231837	27	2.18158	Serine hydrolase activity	MF
								0.000354256	45	2.02044	Carboxylic acid metabolic process	BP								0.00827594	98	1.41109	DNA-binding transcription factor activity	MF					0.000105846	9	7.07616	Mitochondrial respiratory chain complex assembly	BP		5.29703e-06	29	2.82298	Transmembrane transporter complex	CC		0.00244761	24	2.29259	Serine-type endopeptidase activity	MF
								0.000360906	4	18.9922	Negative regulation of blood coagulation	BP								0.010377	22	2.17619	Heme binding	MF					0.00011952	96	1.62052	Ion transport	BP		6.30599e-06	29	2.79634	Transporter complex	CC		0.00254775	6	6.81408	Proton channel activity	MF
								0.000360906	45	2.01094	Oxoacid metabolic process	BP								0.0104465	3	14.2441	Acetyl-CoA carboxylase activity	MF					0.000157822	39	2.20844	Cellular protein-containing complex assembly	BP		9.03529e-06	7	11.0074	Mitochondrial proton-transporting ATP synthase complex, coupling factor F(o)	CC		0.00321097	9	4.27861	Peroxidase activity	MF
								0.000360906	4	18.9922	Negative regulation of wound healing	BP								0.0104465	3	14.2441	CoA carboxylase activity	MF					0.000157822	8	7.78752	Mitochondrial ATP synthesis coupled electron transport	BP		3.30454e-05	43	2.12323	Intracellular protein-containing complex	CC		0.0039946	15	2.8392	Translation factor activity, RNA binding	MF
								0.000360906	4	18.9922	Negative regulation of hemostasis	BP								0.0105922	58	1.56248	Cytoskeletal protein binding	MF					0.000217637	54	1.90653	Protein-containing complex subunit organization	BP		0.000109965	12	4.46013	Presynapse	CC		0.00402022	5	7.8624	Peroxiredoxin activity	MF
								0.000393409	10	5.42633	Alpha-amino acid catabolic process	BP								0.010994	10	3.39146	Oxidoreductase activity, acting on the aldehyde or oxo group of donors	MF					0.000226303	8	7.43354	Aerobic electron transport chain	BP		0.000206973	19	2.96491	Cell projection	CC		0.00670561	3	15.3317	Inorganic diphosphatase activity	MF
								0.000563849	11	4.74804	Cellular amino acid catabolic process	BP								0.0112391	106	1.3723	Molecular function regulator	MF					0.000256427	9	6.34414	ATP synthesis coupled electron transport	BP		0.00026083	18	3.01607	Plasma membrane bounded cell projection	CC		0.00670561	3	15.3317	Fatty acid amide hydrolase activity	MF
								0.00056616	23	2.71317	Organic cyclic compound catabolic process	BP								0.0114733	11	3.11812	Nuclear receptor activity	MF					0.000299079	32	2.34463	Protein catabolic process	BP		0.000378264	10	4.64596	Endoplasmic reticulum protein-containing complex	CC		0.00723953	15	2.66638	Translation regulator activity, nucleic acid binding	MF
								0.000717787	39	2.06322	Apoptotic process	BP								0.0114733	22	2.13177	Tetrapyrrole binding	MF					0.000500985	19	3.05829	RNA splicing, via transesterification reactions	BP		0.000492471	29	2.22032	Microtubule cytoskeleton	CC		0.00764636	9	3.7547	Ionotropic glutamate receptor activity	MF
								0.000903122	39	2.04048	Programmed cell death	BP								0.0114733	11	3.11812	Ligand-activated transcription factor activity	MF					0.000500985	19	3.05829	RNA splicing, via transesterification reactions with bulged adenosine as nucleophile	BP		0.000500693	5	10.2211	MICOS complex	CC		0.00764636	9	3.7547	Glutamate receptor activity	MF
								0.00151737	58	1.73472	Positive regulation of biological process	BP								0.0116816	21	2.16758	Transcription coregulator activity	MF					0.000500985	19	3.05829	MRNA splicing, via spliceosome	BP		0.000532859	10	4.44397	Proton-transporting two-sector ATPase complex, proton-transporting domain	CC		0.00990263	23	2.08965	Active ion transmembrane transporter activity	MF
								0.00168038	6	8.1395	Aromatic amino acid family catabolic process	BP								0.0142782	37	1.73081	Phosphatase activity	MF					0.00061679	6	9.43488	Mitochondrial electron transport, NADH to ubiquinone	BP		0.000724939	17	2.87205	Microtubule	CC		0.0103401	5	6.3882	Glutathione peroxidase activity	MF
								0.00168038	22	2.57918	Regulation of immune system process	BP								0.0204809	3	11.3953	Histone methyltransferase activity (H4-K20 specific)	MF					0.000761896	59	1.76072	Organic substance catabolic process	BP		0.00136209	5	8.5176	Prefoldin complex	CC		0.0106183	11	3.08034	Translation initiation factor activity	MF
								0.00168038	26	2.36266	Cellular amino acid metabolic process	BP								0.0207886	5	5.58593	Cysteine-type endopeptidase inhibitor activity	MF					0.00175989	38	1.98671	Macromolecule catabolic process	BP		0.00151914	7	5.50368	Small nuclear ribonucleoprotein complex	CC		0.010945	89	1.40491	Oxidoreductase activity	MF
								0.00178124	39	1.96993	Cell death	BP								0.0207886	14	2.48496	UDP-glycosyltransferase activity	MF					0.00179219	18	2.87469	Purine ribonucleotide biosynthetic process	BP		0.00151914	11	3.62685	Secretory vesicle	CC		0.0125761	51	1.57724	Ion channel activity	MF
								0.00224206	21	2.58984	Aromatic compound catabolic process	BP								0.0207886	22	2.01849	Acyltransferase activity, transferring groups other than amino-acyl groups	MF					0.00289273	9	4.71744	Translational elongation	BP		0.00161864	12	3.36037	Cilium	CC		0.013337	54	1.54822	Channel activity	MF
								0.00245143	6	7.59687	Hyaluronan metabolic process	BP								0.0207886	10	3.06325	Semaphorin receptor binding	MF					0.00332783	26	2.25211	MRNA processing	BP		0.00193105	5	7.8624	Intrinsic component of mitochondrial inner membrane	CC		0.013337	54	1.54822	Passive transmembrane transporter activity	MF
								0.00245143	63	1.65721	Regulation of biological quality	BP								0.0261162	8	3.45312	Oxidoreductase activity, acting on the aldehyde or oxo group of donors, NAD or NADP as acceptor	MF					0.00438766	18	2.66638	Ribonucleotide biosynthetic process	BP		0.00193105	5	7.8624	Integral component of mitochondrial inner membrane	CC		0.0177194	10	3.05108	Hydrolase activity, acting on carbon-nitrogen (but not peptide) bonds, in linear amides	MF
								0.00362256	4	12.6614	Negative regulation of response to wounding	BP								0.0264019	25	1.8767	Serine-type peptidase activity	MF					0.00438766	18	2.66638	Ribose phosphate biosynthetic process	BP		0.00250857	4	10.2211	Signal peptidase complex	CC		0.0224301	9	3.17207	Amide binding	MF
								0.00491498	3	18.9922	Fibrinolysis	BP								0.0264019	25	1.8767	Serine hydrolase activity	MF					0.00438766	63	1.61792	Catabolic process	BP		0.00252718	8	4.41994	Sm-like protein family complex	CC		0.0232533	4	6.81408	Glutathione transferase activity	MF
								0.00512268	8	4.90121	Regulation of DNA-binding transcription factor activity	BP								0.0326848	3	9.49608	Ligase activity, forming carbon-carbon bonds	MF					0.0045614	6	6.81408	Cytochrome complex assembly	BP		0.0028642	10	3.58636	Spliceosomal complex	CC		0.0232533	4	6.81408	Ferric iron binding	MF
								0.00515162	6	6.70312	Mucopolysaccharide metabolic process	BP								0.0326848	5	4.99794	Inositol phosphate phosphatase activity	MF					0.00470512	27	2.15602	Proteolysis involved in cellular protein catabolic process	BP		0.00314554	3	15.3317	Stereocilium	CC		0.0246955	15	2.30552	Translation regulator activity	MF
								0.00591766	15	2.90696	Alpha-amino acid metabolic process	BP								0.0326848	3	9.49608	Methylcytosine dioxygenase activity	MF					0.00525745	27	2.1393	Cellular protein catabolic process	BP		0.00324601	27	2.01438	Supramolecular complex	CC		0.0280731	7	3.66912	Carboxypeptidase activity	MF
								0.00619059	8	4.74804	Aromatic amino acid family metabolic process	BP								0.0335341	4	6.33072	MAP kinase kinase kinase activity	MF					0.00539501	18	2.60965	Purine nucleotide biosynthetic process	BP		0.00344973	8	4.19328	Synaptic vesicle	CC		0.0335714	40	1.5816	Gated channel activity	MF
								0.00625922	73	1.53706	Organic substance transport	BP								0.0362484	23	1.87476	Guanyl-nucleotide exchange factor activity	MF					0.0076056	12	3.27076	Translational initiation	BP		0.00372157	71	1.49321	Extracellular region	CC		0.0400231	4	5.84064	Amyloid-beta binding	MF
								0.00626126	13	3.16536	Regulation of response to external stimulus	BP								0.0379799	16	2.15514	S-adenosylmethionine-dependent methyltransferase activity	MF					0.00866544	23	2.21779	Purine ribonucleotide metabolic process	BP		0.00477415	20	2.22198	Polymeric cytoskeletal fiber	CC		0.0400231	60	1.42953	Hydrolase activity, acting on ester bonds	MF
								0.00674875	4	10.8527	Histone monoubiquitination	BP																	0.00866544	18	2.50313	Purine-containing compound biosynthetic process	BP		0.00519018	18	2.31422	Cation channel complex	CC		0.0414836	6	3.83292	Metallocarboxypeptidase activity	MF
								0.00674875	77	1.5123	Intracellular signal transduction	BP																	0.00892341	131	1.34773	Cellular component organization or biogenesis	BP		0.00519018	18	2.31422	Synapse	CC		0.0414836	6	3.83292	Peptide binding	MF
								0.00674875	4	10.8527	Mitochondrion localization	BP																	0.00912346	24	2.16129	Cell-cell adhesion via plasma-membrane adhesion molecules	BP		0.0052406	8	3.89376	Exocytic vesicle	CC		0.0478996	6	3.71677	Molecular function inhibitor activity	MF
								0.00674875	4	10.8527	Regulation of apoptotic signaling pathway	BP																	0.00951313	125	1.35415	Cellular component organization	BP		0.0052406	24	2.02733	Supramolecular polymer	CC
								0.00905932	19	2.42182	Cellular nitrogen compound catabolic process	BP																	0.00951313	25	2.1118	Purine-containing compound metabolic process	BP		0.0052406	24	2.02733	Supramolecular fiber	CC
								0.00905932	19	2.42182	Heterocycle catabolic process	BP																	0.00951313	24	2.15181	Purine nucleotide metabolic process	BP		0.00633735	19	2.20683	Ion channel complex	CC
								0.0107688	54	1.61763	Lipid metabolic process	BP																	0.00996446	7	4.93433	Response to toxic substance	BP		0.00638588	3	12.2653	Stereocilium bundle	CC
								0.0120223	4	9.49608	Histone ubiquitination	BP																	0.011475	23	2.15675	Nucleoside phosphate biosynthetic process	BP		0.00645843	7	4.2087	Proton-transporting two-sector ATPase complex, catalytic domain	CC
								0.0120223	4	9.49608	Peptidyl-lysine trimethylation	BP																	0.0122317	31	1.90303	Nucleoside phosphate metabolic process	BP		0.00784345	4	7.43354	Oligosaccharyltransferase complex	CC
								0.0135581	3	14.2441	Regulation of complement activation	BP																	0.0136917	23	2.11789	Ribonucleotide metabolic process	BP		0.00784345	5	5.6784	Integral component of mitochondrial membrane	CC
								0.0135581	3	14.2441	Negative regulation of immune effector process	BP																	0.0136917	23	2.11789	Ribose phosphate metabolic process	BP		0.00784345	4	7.43354	Proton-transporting ATP synthase complex, catalytic core F(1)	CC
								0.0135581	3	14.2441	Negative regulation of complement activation	BP																	0.0136917	4	9.08544	Cytoplasmic translational elongation	BP		0.00784345	5	5.6784	Intrinsic component of mitochondrial membrane	CC
								0.0135581	3	14.2441	Regulation of humoral immune response	BP																	0.0136917	4	9.08544	Mitochondrial cytochrome c oxidase assembly	BP		0.00974635	5	5.37954	Proteasome accessory complex	CC
								0.0135581	3	14.2441	Negative regulation of humoral immune response	BP																	0.0136917	14	2.72563	Mitochondrion organization	BP		0.00974635	5	5.37954	Cytochrome complex	CC
								0.0135581	3	14.2441	Mitochondrion distribution	BP																	0.0149401	6	5.33276	Cellular oxidant detoxification	BP		0.0101162	15	2.34071	Cytosol	CC
								0.0135581	35	1.81619	Protein modification by small protein conjugation or removal	BP																	0.0163978	30	1.88119	Nucleotide metabolic process	BP		0.0110647	8	3.40704	Mitochondrial matrix	CC
								0.0137714	38	1.76025	Regulation of molecular function	BP																	0.0168631	5	6.3882	Cytoplasmic translation	BP		0.0198252	4	5.84064	Respiratory chain complex IV	CC
								0.0184039	4	8.44096	Intrinsic apoptotic signaling pathway	BP																	0.0173038	14	2.64992	Protein folding	BP		0.0214427	52	1.46418	Cytoskeleton	CC
								0.0218482	13	2.71317	Regulation of cellular amide metabolic process	BP																	0.0184527	22	2.10154	Nucleotide biosynthetic process	BP		0.0225064	5	4.44397	Spliceosomal snRNP complex	CC
								0.0218482	13	2.71317	Regulation of translation	BP																	0.0191511	7	4.33623	Signal release from synapse	BP		0.0227967	61	1.4122	Endomembrane system	CC
								0.0218738	58	1.52992	Response to stress	BP																	0.0191511	7	4.33623	Neurotransmitter secretion	BP		0.0263533	5	4.2588	Arp2/3 protein complex	CC
								0.0254699	25	1.95393	Regulation of apoptotic process	BP																	0.0193922	4	8.1769	Signal peptide processing	BP		0.0263533	3	7.66584	Cluster of actin-based cell projections	CC
								0.026184	44	1.61949	Regulation of cell communication	BP																	0.0201392	9	3.47132	Neurotransmitter transport	BP		0.0267296	10	2.55528	Microtubule associated complex	CC
								0.026184	15	2.43489	Peptidyl-lysine modification	BP																	0.0212607	3	12.2653	Inner ear receptor cell stereocilium organization	BP		0.0315019	7	3.11078	Dynein complex	CC
								0.026184	3	11.3953	Negative regulation of NF-kappaB transcription factor activity	BP																	0.0212607	6	4.90614	Cellular response to toxic substance	BP		0.0325004	2	13.6282	Ciliary membrane	CC
								0.026184	3	11.3953	Histone H4-K20 methylation	BP																	0.0212607	6	4.90614	Cellular detoxification	BP		0.0385945	44	1.46016	Nuclear protein-containing complex	CC
								0.026184	3	11.3953	Histone H4-K20 trimethylation	BP																	0.0263264	32	1.77277	Organophosphate biosynthetic process	BP
								0.026184	4	7.59687	Gene silencing by miRNA	BP																	0.0273638	4	7.43354	Respiratory chain complex IV assembly	BP
								0.026184	3	11.3953	MiRNA mediated inhibition of translation	BP																	0.0279204	9	3.28536	Ribonucleoprotein complex assembly	BP
								0.026184	3	11.3953	Negative regulation of translation, ncRNA-mediated	BP																	0.0279204	9	3.28536	Ribonucleoprotein complex subunit organization	BP
								0.026184	25	1.94592	Regulation of programmed cell death	BP																	0.030738	6	4.54272	Detoxification	BP
								0.026184	3	11.3953	Negative regulation of DNA-binding transcription factor activity	BP																	0.0313682	31	1.76521	Cellular macromolecule catabolic process	BP
								0.026184	3	11.3953	Regulation of translation, ncRNA-mediated	BP																	0.0348234	27	1.83369	MRNA metabolic process	BP
								0.026184	4	7.59687	Negative regulation of coagulation	BP																	0.0375924	3	10.2211	Dense core granule exocytosis	BP
								0.026184	3	11.3953	Negative regulation of apoptotic signaling pathway	BP																	0.0444474	15	2.27136	Anterograde trans-synaptic signaling	BP
								0.0266246	8	3.61756	Negative regulation of transcription by RNA polymerase II	BP																	0.0444474	15	2.27136	Trans-synaptic signaling	BP
								0.027163	40	1.65149	Regulation of signal transduction	BP																	0.0444474	21	1.96921	Homophilic cell adhesion via plasma membrane adhesion molecules	BP
								0.027619	5	5.58593	Dicarboxylic acid metabolic process	BP																	0.0444474	15	2.27136	Chemical synaptic transmission	BP
								0.0297774	23	1.96766	Protein ubiquitination	BP																	0.0472122	47	1.52991	Cellular catabolic process	BP
								0.0300856	15	2.37402	Posttranscriptional regulation of gene expression	BP																	0.0472122	15	2.25466	Synaptic signaling	BP
								0.0308612	25	1.89922	Regulation of cell death	BP
								0.0334128	4	6.90624	Pyrimidine-containing compound catabolic process	BP
								0.0334128	4	6.90624	Purine nucleobase metabolic process	BP
								0.0334128	4	6.90624	Protein monoubiquitination	BP
								0.0334338	37	1.66125	Cellular lipid metabolic process	BP
								0.0345815	12	2.61961	Response to hormone	BP
								0.0345815	27	1.82487	Regulation of cellular protein metabolic process	BP
								0.0345815	19	2.08585	Negative regulation of response to stimulus	BP
								0.03489	62	1.45913	Macromolecule localization	BP
								0.0371683	25	1.86198	Lipid biosynthetic process	BP
								0.0377634	44	1.57078	Regulation of signaling	BP
								0.0383884	3	9.49608	5-methylcytosine metabolic process	BP
								0.0383884	7	3.69292	Glycosaminoglycan metabolic process	BP
								0.0383884	18	2.09729	Positive regulation of molecular function	BP
								0.0383884	60	1.45907	Negative regulation of biological process	BP
								0.0383884	22	1.92547	Regulation of multicellular organismal process	BP
								0.0383884	7	3.69292	Aminoglycan metabolic process	BP
								0.0383884	3	9.49608	Thyroid hormone transport	BP
								0.0383884	3	9.49608	Protein activation cascade	BP
								0.0383884	3	9.49608	Blood coagulation, fibrin clot formation	BP
								0.0383884	3	9.49608	Erythrose 4-phosphate/phosphoenolpyruvate family amino acid metabolic process	BP
								0.0383884	3	9.49608	Erythrose 4-phosphate/phosphoenolpyruvate family amino acid catabolic process	BP
								0.0383884	3	9.49608	5-methylcytosine catabolic process	BP
								0.0383884	3	9.49608	L-phenylalanine metabolic process	BP
								0.0383884	3	9.49608	L-phenylalanine catabolic process	BP
								0.0383884	3	9.49608	Intrinsic apoptotic signaling pathway in response to DNA damage	BP
								0.0436925	27	1.77435	Regulation of protein metabolic process	BP
								0.0462474	10	2.75249	Cellular response to hormone stimulus	BP
								0.0481628	8	3.16536	Histone lysine methylation	BP
								0.049553	6	3.92941	Peptide transport	BP
								0.049553	6	3.92941	Negative regulation of response to external stimulus	BP
								0.049553	23	1.85093	Protein modification by small protein conjugation	BP
								0.049553	10	2.71317	Chromatin remodeling	BP

## Sheet: Liver_Kegg_GO
KEGG Pathways										GO terms						GO terms						GO terms
Up_Regulated_Genes										Up_Regulated_Genes						Up_Regulated_Genes						Up_Regulated_Genes
Enrichment FDR	nGenes	Pathway Genes	Fold Enrichment	Pathway	URL	Genes				Enrichment FDR	nGenes	Fold Enrichment	Pathway			Enrichment FDR	nGenes	Fold Enrichment	Pathway			Enrichment FDR	nGenes	Fold Enrichment	Pathway
3.52098e-49	59	141	13.3471	Ribosome	http://www.genome.jp/kegg-bin/show_pathway?omy03010	faua rpl18 RS27 rps9 rpl31 rs10 rpl30 rpl13a rps20 rl37a RS16 rpl15 rpl27 rpl36 rpl19 RL26 rl21 rps15 rps6 rplp1 rs11 RS18 UBIM rpl32 rpl39 RL36 rplp2l mrpl11 rs5 rl32 rpl17 rps19 RPL27A mrpl36 rpl13 RS25 rpl38 rps13 rpl28 RS17 rl29 rl23 rl17 rpl35a rs14 RL35 RPS3 rps27a rs25 rps24				2.9456e-59	106	7.59351	Peptide biosynthetic process	BP		1.17311e-83	99	13.5394	Structural constituent of ribosome	MF		7.64541e-87	104	13.203	Ribosome	CC
7.96776e-06	19	158	4.17272	Oxidative phosphorylation	http://www.genome.jp/kegg-bin/show_pathway?omy00190	ndufa7 atp5mc1 NDUA4 ndufa11 ndufb11 ATPO cox7a1 ndufb1 COX5A CYC ndufs5 cyc1 cox4i1 sdhc ATP5E ppa1b				4.38717e-59	105	7.6125	Translation	BP		2.56152e-53	105	6.66495	Structural molecule activity	MF		1.65179e-38	138	3.63898	Non-membrane-bounded organelle	CC
0.0526359	5	28	5.78606	Protein export	http://www.genome.jp/kegg-bin/show_pathway?omy03060	SC61G srprb srp14 hspa5 SEC61A1				7.33095e-58	106	7.29811	Amide biosynthetic process	BP		0.000809725	13	4.60162	Electron transfer activity	MF		1.65179e-38	138	3.63898	Intracellular non-membrane-bounded organelle	CC
										4.53768e-56	108	6.84095	Peptide metabolic process	BP		0.000973698	15	3.89062	Proton transmembrane transporter activity	MF		8.87607e-19	24	12.45	Ribosomal subunit	CC
										5.08252e-51	108	6.11949	Cellular amide metabolic process	BP		0.00714126	9	5.01458	Oxidoreduction-driven active transmembrane transporter activity	MF		1.81709e-13	33	5.36696	Ribonucleoprotein complex	CC
										2.80637e-42	131	4.14019	Organonitrogen compound biosynthetic process	BP		0.0165779	42	1.80783	RNA binding	MF		8.77642e-12	14	14.0408	Large ribosomal subunit	CC
										0.000258082	13	5.07971	Electron transport chain	BP		0.0525583	6	5.47045	Cyclin-dependent protein serine/threonine kinase regulator activity	MF		1.68549e-08	24	4.65871	Mitochondrial inner membrane	CC
										0.000586063	16	3.88226	ATP metabolic process	BP								5.43987e-08	24	4.37636	Organelle inner membrane	CC
										0.00170943	8	7.07941	Oxidative phosphorylation	BP								2.09238e-07	38	2.88718	Mitochondrion	CC
										0.00930025	12	3.80053	Proton transmembrane transport	BP								2.09238e-07	29	3.47625	Mitochondrial envelope	CC
										0.0103403	22	2.48844	Inorganic cation transmembrane transport	BP								3.53187e-07	10	10.7455	Small ribosomal subunit	CC
										0.0121614	10	4.23768	Cellular respiration	BP								5.07735e-07	31	3.15106	Organelle envelope	CC
										0.0240042	17	2.664	Generation of precursor metabolites and energy	BP								5.07735e-07	31	3.15106	Envelope	CC
										0.025237	22	2.29835	Inorganic ion transmembrane transport	BP								5.12768e-07	26	3.57203	Mitochondrial membrane	CC
										0.0259251	22	2.2825	Cation transmembrane transport	BP								2.79337e-06	12	6.81226	Inner mitochondrial membrane protein complex	CC
										0.0264502	6	6.0175	Energy coupled proton transport, down electrochemical gradient	BP								3.75175e-06	14	5.54243	Mitochondrial protein-containing complex	CC
										0.0264502	6	6.0175	ATP synthesis coupled proton transport	BP								0.000132731	43	2.06671	Membrane protein complex	CC
										0.0264502	6	6.0175	ATP biosynthetic process	BP								0.000280873	5	13.6761	Cytosolic large ribosomal subunit	CC
										0.0264502	9	4.0416	Aerobic respiration	BP								0.000280873	10	5.27851	Respirasome	CC
										0.0408652	3	15.0437	Mitochondrial electron transport, ubiquinol to cytochrome c	BP								0.000425127	5	12.5365	Cytosolic ribosome	CC
										0.0408652	5	6.83807	Spliceosomal snRNP assembly	BP								0.00141249	5	10.0292	Rough endoplasmic reticulum	CC
										0.0418149	29	1.91346	Ion transmembrane transport	BP								0.00394381	6	6.44732	Proton-transporting ATP synthase complex	CC
										0.0436757	10	3.34306	Energy derivation by oxidation of organic compounds	BP								0.00963523	4	9.25769	Mitochondrial proton-transporting ATP synthase complex	CC
										0.0436757	7	4.48112	Ribonucleoprotein complex assembly	BP								0.0107854	41	1.69449	Organelle membrane	CC
										0.0436757	7	4.48112	Ribonucleoprotein complex subunit organization	BP								0.0220232	10	3.03914	Cytosol	CC
																						0.022603	3	11.2828	MICOS complex	CC
																						0.0375773	2	20.0583	Organellar large ribosomal subunit	CC
																						0.0375773	2	20.0583	Mitochondrial large ribosomal subunit	CC
