# Supplementary material for: RNA-Seq analysis of the pyloric caecum, liver, and muscle reveals molecular mechanisms regulating fillet color in rainbow trout
Source: BMC Genomics. 2023 Sep 28;24:579. doi: 10.1186/s12864-023-09688-5 (PMC10537910; doi:10.1186/s12864-023-09688-5)
Supplement: Supplementary file 3 — Additional file 3: Table S3: Ingenuity Pathway Analysis (IPA) Diseases and Functions [file 12864_2023_9688_MOESM3_ESM.xlsx]

## Sheet: IPA_Diseases_And_Functions
Categories	Diseases or Functions Annotation			p-value	# Genes				Molecules
Lipid Metabolism	Metabolic Disease	Organismal Injury and Abnormalities,	Disorder of lipid metabolism	1.4e-08	17			ABCG5	ABCG8	AGT	APOA2	APOB	APOC2	APOF	CFAP92	F2	GABRA1	GNMT	HMGCR	LCAT	NOS1	NPC1L1	PPARA	ZMPSTE24	17
Lipid Metabolism	Molecular Transport	Small Molecule Biochemistry	Uptake of lipid	1.59e-05	10		ABCG5	ABCG8	APOA2	CCKAR	CFP	GC	GNMT	NPC1L1	PPARA	TTR	10
Molecular Transport	Small Molecule Biochemistry		Accumulation of lipid	5.47e-07	17		ABCB11	AGT	APOB	ASAH2	CREB1	ELOVL5	F2	GNMT	GYS2	HMGCR	KL	LCAT	PLG	PPARA	RDH5	SHBG	WNT10B	17
Lipid Metabolism	Small Molecule Biochemistry	Vitamin and Mineral Metabolism	Metabolism of retinoid	0.000297	5		ALDH8A1	NADPH	RDH5	SDR16C5	TTR	5
Lipid Metabolism	Small Molecule Biochemistry	Vitamin and Mineral Metabolism	Synthesis of cholesterol	6.31e-05	6		ABCG5	ABCG8	APOB	HMGCR	LCAT	NPC1L1	6
Lipid Metabolism	Molecular Transport	Small Molecule Biochemistry	Transport of phospholipid	2.62e-05	6		ABCB11	ABCG5	ABCG8	APOA2	APOC2	F2	6
Lipid Metabolism	Molecular Transport	Small Molecule Biochemistry	Transport of steroid	2.71e-10	15		ABCB11	ABCG5	ABCG8	APOA2	APOB	APOC2	APOC4	APOF	APOM	F2	GC	LCAT	NPC1L1	PPARA	SHBG	15
Lipid Metabolism	Molecular Transport	Small Molecule Biochemistry	Secretion of cholesterol	4.68e-10	7		ABCB11	ABCG5	ABCG8	APOB	CCKAR	CES3	PPARA	7
Lipid Metabolism	Small Molecule Biochemistry		Homeostasis of lipid	1.29e-09	15		ABCB11	ABCG5	ABCG8	APOA2	APOB	APOC2	APOC4	CCKAR	CP	HMGCR	LCAT	MAP2K1	NPC1L1	PLA2G12B	PPARA	15
Lipid Metabolism	Small Molecule Biochemistry		Fatty acid metabolism	1.93e-09	27		ABCB11	ABCG5	ABCG8	AGT	APOA2	APOB	APOC2	APOC4	APOF	APOM	ASAH2	ELOVL5	F2	FADS2	FAR1	GC	HACL1	LCAT	MAP2K1	NADPH	NME4	NPC1L1	PLG	PPARA	SERPINC1	SHBG	TRH
Lipid Metabolism	Molecular Transport	Small Molecule Biochemistry	Transport of lipid	2.14e-09	17		ABCB11	ABCG5	ABCG8	APOA2	APOB	APOC2	APOC4	APOF	APOM	F2	GC	LCAT	NME4	NPC1L1	PPARA	SHBG	TRH	17
Lipid Metabolism	Molecular Transport	Small Molecule Biochemistry	Flux of lipid	3.31e-09	13		ABCB11	ABCG5	ABCG8	APOA2	APOB	APOC2	APOC4	APOF	APOM	CES3	F2	PPARA	TRH	13
Lipid Metabolism	Molecular Transport	Small Molecule Biochemistry	Cholesterol transport	3.49e-09	13		ABCB11	ABCG5	ABCG8	APOA2	APOB	APOC2	APOC4	APOF	APOM	F2	LCAT	NPC1L1	PPARA	13
Lipid Metabolism	Molecular Transport	Small Molecule Biochemistry	Efflux of lipid	1.9e-08	12		ABCB11	ABCG5	ABCG8	APOA2	APOB	APOC2	APOC4	APOF	APOM	F2	PPARA	TRH	12
Lipid Metabolism	Molecular Transport	Small Molecule Biochemistry	Concentration of lipid	2.63e-08	32		ABCB11	ABCG5	ABCG8	AGT	ALDH8A1	APOA2	APOB	APOC4	APOM	ASAH2	CACNA1B	CD59	CFB	ELOVL5	F2	FADS2	GC	GNAT1	HMGCR	KL	LCAT	MAP2K1	NME4	NOS1	NPC1L1	NTS	phosphate	PLG	PPARA	SHBG	TRH	TTR	32
Lipid Metabolism	Small Molecule Biochemistry	Vitamin and Mineral Metabolism	Homeostasis of cholesterol	3.38e-08	10		ABCB11	ABCG5	ABCG8	APOA2	APOB	CCKAR	HMGCR	LCAT	NPC1L1	PLA2G12B	10
Lipid Metabolism	Molecular Transport	Small Molecule Biochemistry	Excretion of lipid	4.04e-08	7		ABCB11	ABCG5	ABCG8	AGT	GNMT	NPC1L1	PPARA	7
Lipid Metabolism	Molecular Transport	Small Molecule Biochemistry	Flux of cholesterol	7.53e-08	11		ABCG5	ABCG8	APOA2	APOB	APOC2	APOC4	APOF	APOM	CES3	F2	PPARA	11
Lipid Metabolism	Small Molecule Biochemistry	Vitamin and Mineral Metabolism	Steroid metabolism	1.09e-07	15		ABCB11	ABCG5	ABCG8	AGT	APOA2	APOB	APOF	CREB1	GC	HMGCR	LCAT	NADPH	NPC1L1	PLG	RDH5	15
Lipid Metabolism	Molecular Transport	Small Molecule Biochemistry	Excretion of sterol	4.28e-07	5		ABCG5	ABCG8	GNMT	NPC1L1	PPARA	5
Lipid Metabolism	Molecular Transport	Small Molecule Biochemistry	Accumulation of lipid	5.47e-07	17		ABCB11	AGT	APOB	ASAH2	CREB1	ELOVL5	F2	GNMT	GYS2	HMGCR	KL	LCAT	PLG	PPARA	RDH5	SHBG	WNT10B	17
Lipid Metabolism	Molecular Transport	Small Molecule Biochemistry	Efflux of cholesterol	6.26e-07	10		ABCG5	ABCG8	APOA2	APOB	APOC2	APOC4	APOF	APOM	F2	PPARA	10
Lipid Metabolism	Molecular Transport	Small Molecule Biochemistry	Uptake of cholesterol	7.27e-07	7		ABCG5	ABCG8	APOA2	CCKAR	GNMT	NPC1L1	PPARA	7
Lipid Metabolism	Small Molecule Biochemistry		Synthesis of lipid	9.53e-07	27		ABCB11	ABCG5	ABCG8	AGT	ALDH8A1	APOA2	APOB	APOC2	APOM	ASAH2	CREB1	ELOVL5	F2	FADS2	FAR1	GK	GYS2	HMGCR	LCAT	MAP2K1	NADPH	NPC1L1	PLG	PPARA	RDH5	SERPINC1	TRH	27
